# Supplementary material for: Integrative single-cell and spatial transcriptome analysis reveals heterogeneity of human liver progenitor cells
Source: Hepatol Commun. 2025 Feb 26;9(3):e0662. doi: 10.1097/HC9.0000000000000662 (PMC11868439; doi:10.1097/HC9.0000000000000662)
Supplement: Supplementary file 2 [file hc9-9-e0662-s002.xlsx]

## Sheet: Summary
Supplementary Table 1. Statistics of 75 cell clusters and 4 cellular module types
Supplementary Table 1a. Source of the original scRNA-seq matrices and bam files
Supplementary Table 1b. List of marker genes in 75 cell clusters across four conditions
Supplementary Table 1c. List of Software and R packages used for data analysis and figures

## Sheet: 1a_data_source
Supplementary Table 1a. Source of the original scRNA-seq matrices and bam files
GEO	Project	Species	Tissue	Stage	Individuals	Platform
GSE115469	PRJNA475114	human	liver	Healthy	5	10x3'V2
GSE134355	PRJNA554845	human	liver	Healthy	3	Microwell-seq
GSE134355	PRJNA554845	human	liver	Embryonic	2	Microwell-seq
GSE136103	PRJNA561303	human	liver	Ccirrhotic	5	10x3'V2
GSE136103	PRJNA561303	human	liver	Healthy	5	10x3'V2
GSE146115	PRJNA609321	human	liver	HCC	4	Seq HT IFC
GSE156337	PRJNA658535	human	liver	HCC	13	10x3'V2
GSE156337	PRJNA658535	human	liver	healthy	1	10x3'V2
GSE156337	PRJNA658535	human	liver	Embryonic	4	10x3'V2
GEO	Sort/Marker	GeneNo.	GeneExp.	plotform	Reference	Author
GSE115469	Total_liver_homogenate	20007	count	HiSeq2500	GRCh38	MacParland, et al.
GSE134355	Total(noFACS)	18796	count	HiSeq2500	GRCh38	Xiaoping Han, et al.
GSE134355	Total(noFACS)	19621	count	HiSeq2500	GRCh38	Xiaoping Han, et al.
GSE136103	FACS: CD45+ and CD45−	33694	count	HiSeq4000	GRCh38	P. Ramachandran, et al.
GSE136103	FACS: CD45+ and CD45−	33694	count	HiSeq4000	GRCh38	P. Ramachandran, et al.
GSE146115	minced: collagenaseIV	27133	count	null	GRCh37	Xianbin Su, et al.
GSE156337	MACS:CD45+ and CD45−	33694	count	HiSeq4000	GRCh38	Ankur Sharma, et al.
GSE156337	MACS:CD45+ and CD45−	33694	count	HiSeq4000	GRCh38	Ankur Sharma, et al.
GSE156337	MACS:CD45+ and CD45−	33694	count	HiSeq4000	GRCh38	Ankur Sharma, et al.
GEO	Title				DOI
GSE115469	Single cell RNA sequencing of human liver reveals distinct intrahepatic macrophage populations				10.1038/s41467-018-06318-7
GSE134355	Construction of a human cell landscape at single-cell level				10.1038/s41586-020-2157-4
GSE134355	Construction of a human cell landscape at single-cell level				10.1038/s41586-020-2157-4
GSE136103	Resolving the fibrotic niche of human liver cirrhosis using single-cell transcriptomics				10.1038/s41586-019-1631-3
GSE136103	Resolving the fibrotic niche of human liver cirrhosis using single-cell transcriptomics				10.1038/s41586-019-1631-3
GSE146115	Clonal evolution in liver cancer at single-cell and single-variant resolution				10.1186/s13045-021-01036-y
GSE156337	Onco-fetal Reprogramming of Endothelial Cells Drives Immunosuppressive Macrophages in Hepatocellular Carcinoma				10.1016/j.cell.2020.08.040
GSE156337	Onco-fetal Reprogramming of Endothelial Cells Drives Immunosuppressive Macrophages in Hepatocellular Carcinoma				10.1016/j.cell.2020.08.040
GSE156337	Onco-fetal Reprogramming of Endothelial Cells Drives Immunosuppressive Macrophages in Hepatocellular Carcinoma				10.1016/j.cell.2020.08.040

## Sheet: 1b_markers_of_clusters
Supplementary Table 1b. List of marker genes in 75 cell clusters across four conditions
Major classification	Cluster	Gene	p_val	avg_log2FC	pct.1	pct.2	p_val_adj
Lymphoid cells	0	B2M	0	0.984176	0.983	0.715	0
Lymphoid cells	0	LTB	0	0.955182	0.464	0.078	0
Lymphoid cells	0	CD52	0	0.945251	0.704	0.172	0
Lymphoid cells	0	TMSB4X	0	0.893592	0.979	0.685	0
Lymphoid cells	0	IL32	0	0.856289	0.709	0.209	0
Lymphoid cells	0	EEF1A1	0	0.843942	0.933	0.676	0
Lymphoid cells	0	S100A4	0	0.820482	0.75	0.282	0
Lymphoid cells	0	CXCR4	0	0.771574	0.627	0.2	0
Lymphoid cells	0	ANXA1	0	0.672799	0.492	0.143	0
Lymphoid cells	0	TMSB10	0	0.662879	0.93	0.587	0
Lymphoid cells	0	KLRB1	0	0.655672	0.415	0.144	0
Lymphoid cells	0	TPT1	0	0.623604	0.821	0.567	0
Lymphoid cells	0	TRAC	0	0.596208	0.479	0.101	0
Lymphoid cells	0	CD69	0	0.567762	0.495	0.164	0
Lymphoid cells	0	HLA-B	0	0.542256	0.803	0.481	0
Lymphoid cells	0	HLA-C	0	0.541439	0.756	0.4	0
Lymphoid cells	0	IL7R	0	0.536415	0.383	0.063	0
Lymphoid cells	0	HLA-A	0	0.533987	0.749	0.414	0
Lymphoid cells	0	JUNB	0	0.522239	0.502	0.252	0
Lymphoid cells	0	CD3D	0	0.507169	0.484	0.106	0
Lymphoid cells	0	ACTB	0	0.495272	0.839	0.589	0
Lymphoid cells	0	SH3BGRL3	0	0.476477	0.586	0.246	0
Lymphoid cells	0	TSC22D3	0	0.473998	0.435	0.147	0
Lymphoid cells	0	BTG1	0	0.463781	0.501	0.205	0
Lymphoid cells	0	CCL5	0	0.462112	0.492	0.205	0
Lymphoid cells	0	FAU	0	0.436176	0.801	0.532	0
Lymphoid cells	0	ARHGDIB	0	0.433755	0.552	0.219	0
Lymphoid cells	0	TRBC2	0	0.433483	0.372	0.092	0
Lymphoid cells	0	ZFP36L2	0	0.417395	0.388	0.135	0
Lymphoid cells	0	CD2	0	0.396696	0.373	0.088	0
Lymphoid cells	0	UBA52	0	0.391877	0.753	0.493	0
Lymphoid cells	0	PFN1	0	0.379933	0.613	0.344	0
Lymphoid cells	0	EIF1	0	0.363495	0.787	0.535	0
Lymphoid cells	0	CREM	0	0.357874	0.312	0.108	0
Lymphoid cells	0	RACK1	0	0.356464	0.664	0.404	0
Lymphoid cells	0	TRBC1	0	0.354198	0.284	0.086	0
Lymphoid cells	0	PABPC1	0	0.349188	0.5	0.279	0
Lymphoid cells	0	SARAF	0	0.339037	0.38	0.134	0
Lymphoid cells	0	EEF1D	0	0.33181	0.532	0.288	0
Lymphoid cells	0	MYL12A	0	0.329044	0.517	0.264	0
Lymphoid cells	0	SRGN	0	0.319704	0.585	0.332	0
Lymphoid cells	0	CD3E	0	0.319647	0.317	0.074	0
Lymphoid cells	0	CFL1	0	0.315839	0.593	0.357	0
Lymphoid cells	0	RGS1	0	0.314176	0.308	0.132	0
Lymphoid cells	0	CORO1A	0	0.308884	0.363	0.132	0
Lymphoid cells	0	HCST	0	0.308674	0.4	0.164	0
Lymphoid cells	0	PTMA	0	0.307282	0.87	0.638	0
Lymphoid cells	0	H3-3B	0	0.30331	0.661	0.445	0
Lymphoid cells	0	TOMM7	0	0.301812	0.46	0.239	0
Lymphoid cells	0	MALAT1	0	0.298832	0.876	0.841	0
Lymphoid cells	0	PTPRC	0	0.293489	0.36	0.133	0
Lymphoid cells	0	GZMA	0	0.292071	0.337	0.14	0
Lymphoid cells	0	ACTG1	0	0.287094	0.497	0.306	0
Lymphoid cells	0	CRIP1	0	0.285959	0.252	0.078	0
Lymphoid cells	0	FXYD5	0	0.284697	0.32	0.113	0
Lymphoid cells	0	EEF1B2	0	0.275977	0.468	0.256	0
Lymphoid cells	0	TMA7	0	0.268493	0.517	0.307	0
Lymphoid cells	0	HNRNPA1	0	0.267586	0.489	0.279	0
Lymphoid cells	0	TNFAIP3	0	0.265613	0.253	0.073	0
Lymphoid cells	0	PFDN5	0	0.261836	0.517	0.313	0
Lymphoid cells	0	HSPA8	0	0.255729	0.44	0.254	0
Lymphoid cells	0	HLA-E	0	0.25139	0.502	0.283	0
Lymphoid cells	0	SLC4A1	0	-0.26086	0.008	0.131	0
Lymphoid cells	0	CLU	0	-0.264618	0.022	0.127	0
Lymphoid cells	0	APOH	0	-0.273592	0.019	0.112	0
Lymphoid cells	0	TF	0	-0.284004	0.012	0.119	0
Lymphoid cells	0	HBG1	0	-0.286347	0.011	0.164	0
Lymphoid cells	0	SLC25A37	0	-0.305513	0.021	0.177	0
Lymphoid cells	0	FABP1	0	-0.313756	0.02	0.124	0
Lymphoid cells	0	TYROBP	0	-0.317059	0.079	0.185	0
Lymphoid cells	0	APOE	0	-0.318071	0.015	0.111	0
Lymphoid cells	0	HSPB1	0	-0.321903	0.111	0.244	0
Lymphoid cells	0	MT1H	0	-0.334453	0.006	0.109	0
Lymphoid cells	0	VTN	0	-0.345266	0.016	0.131	0
Lymphoid cells	0	IFI27	0	-0.352585	0.039	0.145	0
Lymphoid cells	0	SELENOP	0	-0.361772	0.044	0.185	0
Lymphoid cells	0	AHSG	0	-0.364769	0.009	0.125	0
Lymphoid cells	0	IFITM3	0	-0.370436	0.078	0.247	0
Lymphoid cells	0	TTR	0	-0.371045	0.03	0.139	0
Lymphoid cells	0	PRDX2	0	-0.391013	0.091	0.248	0
Lymphoid cells	0	BLVRB	0	-0.394043	0.03	0.238	0
Lymphoid cells	0	RBP4	0	-0.396122	0.023	0.131	0
Lymphoid cells	0	AMBP	0	-0.4067	0.023	0.146	0
Lymphoid cells	0	CST3	0	-0.442982	0.058	0.16	0
Lymphoid cells	0	HBZ	0	-0.452113	0.008	0.106	0
Lymphoid cells	0	HBM	0	-0.612352	0.014	0.214	0
Lymphoid cells	0	APOC1	0	-0.619959	0.085	0.238	0
Lymphoid cells	0	MT1G	0	-0.622955	0.024	0.164	0
Lymphoid cells	0	SERPINA1	0	-0.653836	0.06	0.224	0
Lymphoid cells	0	APOA1	0	-0.775266	0.043	0.226	0
Lymphoid cells	0	AHSP	0	-0.921212	0.023	0.278	0
Lymphoid cells	0	IGKC	0	-0.926259	0.35	0.205	0
Lymphoid cells	0	APOC3	0	-0.93591	0.057	0.226	0
Lymphoid cells	0	FTL	0	-0.987299	0.648	0.772	0
Lymphoid cells	0	APOA2	0	-1.29321	0.109	0.327	0
Lymphoid cells	0	HBB	0	-1.54567	0.047	0.293	0
Lymphoid cells	0	ALB	0	-1.61611	0.134	0.368	0
Lymphoid cells	0	HBA1	0	-2.572	0.083	0.351	0
Lymphoid cells	0	HBA2	0	-2.85236	0.088	0.356	0
Lymphoid cells	0	HBG2	0	-3.68294	0.075	0.353	0
Lymphoid cells	1	CCL5	0	1.56379	0.895	0.187	0
Lymphoid cells	1	CCL4	0	1.5595	0.74	0.168	0
Lymphoid cells	1	GNLY	0	1.54881	0.44	0.057	0
Lymphoid cells	1	NKG7	0	1.41966	0.782	0.149	0
Lymphoid cells	1	B2M	0	0.973501	0.993	0.72	0
Lymphoid cells	1	HLA-C	0	0.834491	0.857	0.401	0
Lymphoid cells	1	GZMB	0	0.820114	0.4	0.043	0
Lymphoid cells	1	HLA-A	0	0.793408	0.853	0.414	0
Lymphoid cells	1	CCL4L2	0	0.776947	0.332	0.091	0
Lymphoid cells	1	HLA-B	0	0.776356	0.866	0.484	0
Lymphoid cells	1	CST7	0	0.744298	0.616	0.109	0
Lymphoid cells	1	GZMA	0	0.717484	0.613	0.128	0
Lymphoid cells	1	MALAT1	0	0.643969	0.942	0.838	0
Lymphoid cells	1	TMSB4X	0	0.627163	0.985	0.69	0
Lymphoid cells	1	IL32	0	0.615077	0.616	0.223	0
Lymphoid cells	1	KLRD1	0	0.611666	0.465	0.067	0
Lymphoid cells	1	CXCR4	0	0.587067	0.554	0.212	0
Lymphoid cells	1	PRF1	0	0.57478	0.35	0.046	0
Lymphoid cells	1	GZMH	0	0.530001	0.348	0.039	0
Lymphoid cells	1	HCST	0	0.524565	0.55	0.159	0
Lymphoid cells	1	FGFBP2	0	0.50751	0.27	0.016	0
Lymphoid cells	1	CTSW	0	0.49982	0.41	0.071	0
Lymphoid cells	1	KLRB1	0	0.490929	0.425	0.149	0
Lymphoid cells	1	PFN1	0	0.430905	0.618	0.348	0
Lymphoid cells	1	CMC1	0	0.427967	0.345	0.09	0
Lymphoid cells	1	HLA-E	0	0.415898	0.615	0.281	0
Lymphoid cells	1	GZMK	0	0.409413	0.294	0.084	0
Lymphoid cells	1	ANXA1	0	0.396356	0.364	0.157	0
Lymphoid cells	1	PTPRC	0	0.390569	0.432	0.133	0
Lymphoid cells	1	CD69	0	0.385972	0.434	0.174	0
Lymphoid cells	1	SRGN	0	0.385763	0.677	0.332	0
Lymphoid cells	1	TRBC1	0	0.381778	0.325	0.087	0
Lymphoid cells	1	CD7	0	0.379204	0.356	0.095	0
Lymphoid cells	1	ID2	0	0.372692	0.439	0.199	0
Lymphoid cells	1	ACTB	0	0.371581	0.814	0.596	0
Lymphoid cells	1	RGS1	0	0.362055	0.305	0.136	0
Lymphoid cells	1	CD3D	0	0.355085	0.37	0.12	0
Lymphoid cells	1	TSC22D3	0	0.352475	0.392	0.155	0
Lymphoid cells	1	BTG1	0	0.349819	0.464	0.213	0
Lymphoid cells	1	IFNG	0	0.341424	0.207	0.049	0
Lymphoid cells	1	TRAC	0	0.327592	0.329	0.116	0
Lymphoid cells	1	H3-3B	0	0.316706	0.678	0.448	0
Lymphoid cells	1	SH3BGRL3	0	0.314073	0.51	0.257	0
Lymphoid cells	1	PLAAT4	0	0.3124	0.317	0.084	0
Lymphoid cells	1	TRBC2	0	0.309905	0.305	0.101	0
Lymphoid cells	1	CYBA	0	0.308113	0.414	0.183	0
Lymphoid cells	1	HOPX	0	0.308064	0.233	0.039	0
Lymphoid cells	1	CREM	0	0.3044	0.281	0.114	0
Lymphoid cells	1	TXNIP	0	0.299308	0.313	0.135	0
Lymphoid cells	1	ZFP36L2	0	0.293732	0.336	0.143	0
Lymphoid cells	1	CORO1A	0	0.289477	0.359	0.136	0
Lymphoid cells	1	DUSP2	0	0.282985	0.24	0.067	0
Lymphoid cells	1	CD52	0	0.2779	0.41	0.199	0
Lymphoid cells	1	EIF1	0	0.271747	0.745	0.542	0
Lymphoid cells	1	KLRF1	0	0.269709	0.219	0.041	0
Lymphoid cells	1	MYL12A	0	0.269271	0.484	0.27	0
Lymphoid cells	1	ARPC2	0	0.265481	0.398	0.189	0
Lymphoid cells	1	CD247	0	0.265195	0.223	0.042	0
Lymphoid cells	1	CFL1	0	0.25944	0.569	0.363	0
Lymphoid cells	1	PYHIN1	0	0.258775	0.212	0.031	0
Lymphoid cells	1	CD2	0	0.257691	0.284	0.099	0
Lymphoid cells	1	SPON2	0	0.257489	0.169	0.022	0
Lymphoid cells	1	CCL3	0	0.253628	0.261	0.106	0
Lymphoid cells	1	ITGB2	0	0.252231	0.258	0.075	0
Lymphoid cells	1	CD3E	0	0.25161	0.27	0.082	0
Lymphoid cells	1	SLC4A1	0	-0.256325	0.007	0.129	0
Lymphoid cells	1	HBG1	0	-0.289293	0.007	0.161	0
Lymphoid cells	1	TUBA1B	0	-0.29477	0.131	0.272	0
Lymphoid cells	1	SLC25A37	0	-0.303351	0.018	0.174	0
Lymphoid cells	1	MT1H	0	-0.32642	0.007	0.107	0
Lymphoid cells	1	VTN	0	-0.330621	0.022	0.129	0
Lymphoid cells	1	AHSG	0	-0.342148	0.016	0.122	0
Lymphoid cells	1	HSPB1	0	-0.347233	0.088	0.242	0
Lymphoid cells	1	SELENOP	0	-0.350855	0.045	0.182	0
Lymphoid cells	1	AMBP	0	-0.376053	0.031	0.143	0
Lymphoid cells	1	IFI27	0	-0.377074	0.028	0.144	0
Lymphoid cells	1	BLVRB	0	-0.392236	0.024	0.235	0
Lymphoid cells	1	IFITM3	0	-0.39228	0.068	0.244	0
Lymphoid cells	1	PRDX2	0	-0.429826	0.055	0.247	0
Lymphoid cells	1	HBZ	0	-0.445131	0.005	0.104	0
Lymphoid cells	1	CST3	0	-0.471468	0.039	0.16	0
Lymphoid cells	1	APOC1	0	-0.587377	0.088	0.235	0
Lymphoid cells	1	HBM	0	-0.592126	0.011	0.211	0
Lymphoid cells	1	MT1G	0	-0.602878	0.026	0.162	0
Lymphoid cells	1	SERPINA1	0	-0.629429	0.063	0.221	0
Lymphoid cells	1	APOA1	0	-0.700064	0.066	0.222	0
Lymphoid cells	1	APOC3	0	-0.790261	0.086	0.221	0
Lymphoid cells	1	AHSP	0	-0.90336	0.014	0.274	0
Lymphoid cells	1	IGKC	0	-0.909254	0.36	0.207	0
Lymphoid cells	1	FTL	0	-1.0308	0.667	0.768	0
Lymphoid cells	1	APOA2	0	-1.14466	0.143	0.321	0
Lymphoid cells	1	ALB	0	-1.46598	0.16	0.362	0
Lymphoid cells	1	HBB	0	-1.5263	0.033	0.289	0
Lymphoid cells	1	HBA1	0	-2.67427	0.042	0.349	0
Lymphoid cells	1	HBA2	0	-3.02639	0.04	0.354	0
Lymphoid cells	1	HBG2	0	-3.90285	0.023	0.351	0
Lymphoid cells	1	TF	3.67118e-304	-0.266877	0.016	0.117	7.63716e-300
Lymphoid cells	1	CLU	3.46879e-301	-0.26365	0.022	0.125	7.21613e-297
Lymphoid cells	1	FTH1	9.30932e-290	-0.490627	0.532	0.643	1.93662e-285
Lymphoid cells	1	FABP1	1.3021e-273	-0.298825	0.025	0.122	2.70876e-269
Epithelial cells	10	HBA2	0	1.91661	0.807	0.323	0
Epithelial cells	10	HBA1	0	1.88041	0.806	0.318	0
Epithelial cells	10	HBG2	0	1.55017	0.805	0.319	0
Epithelial cells	10	AHSP	0	1.21405	0.791	0.244	0
Epithelial cells	10	HBB	0	1.17073	0.787	0.26	0
Epithelial cells	10	HBM	0	0.867214	0.665	0.186	0
Epithelial cells	10	MT1G	0	0.766514	0.514	0.143	0
Epithelial cells	10	SLC4A1	0	0.678403	0.482	0.111	0
Epithelial cells	10	PRDX2	0	0.673168	0.597	0.226	0
Epithelial cells	10	MT1H	0	0.520712	0.414	0.092	0
Epithelial cells	10	BLVRB	0	0.519318	0.51	0.214	0
Epithelial cells	10	SLC25A37	0	0.434586	0.454	0.157	0
Epithelial cells	10	ALAS2	0	0.371566	0.379	0.116	0
Epithelial cells	10	HBG1	0	0.36794	0.407	0.145	0
Epithelial cells	10	APOA2	0	0.360118	0.596	0.303	0
Epithelial cells	10	TFRC	0	0.358792	0.315	0.078	0
Epithelial cells	10	UROD	0	0.344704	0.332	0.098	0
Epithelial cells	10	HBZ	0	0.31941	0.254	0.094	0
Epithelial cells	10	GYPC	0	0.313468	0.371	0.161	0
Epithelial cells	10	GYPB	0	0.274273	0.282	0.091	0
Epithelial cells	10	HMBS	0	0.267791	0.278	0.087	0
Epithelial cells	10	ALB	0	-0.254803	0.57	0.344	0
Epithelial cells	10	HLA-E	0	-0.314929	0.091	0.306	0
Epithelial cells	10	ACTG1	0	-0.352428	0.125	0.326	0
Epithelial cells	10	H3-3B	0	-0.439774	0.213	0.468	0
Epithelial cells	10	JUNB	0	-0.486491	0.071	0.276	0
Epithelial cells	10	SRGN	0	-0.497118	0.115	0.358	0
Epithelial cells	10	TPT1	0	-0.512421	0.401	0.591	0
Epithelial cells	10	HLA-C	0	-0.513702	0.135	0.435	0
Epithelial cells	10	NEAT1	0	-0.551996	0.123	0.328	0
Epithelial cells	10	FOS	0	-0.559942	0.082	0.315	0
Epithelial cells	10	PTMA	0	-0.570169	0.465	0.661	0
Epithelial cells	10	HLA-A	0	-0.572245	0.137	0.447	0
Epithelial cells	10	EEF1A1	0	-0.696845	0.56	0.699	0
Epithelial cells	10	HLA-B	0	-0.70361	0.153	0.515	0
Epithelial cells	10	ACTB	0	-0.773374	0.368	0.615	0
Epithelial cells	10	TMSB10	0	-0.846367	0.3	0.622	0
Epithelial cells	10	CD74	0	-0.95249	0.102	0.323	0
Epithelial cells	10	B2M	0	-1.21538	0.355	0.746	0
Epithelial cells	10	MALAT1	0	-1.21613	0.644	0.85	0
Epithelial cells	10	TMSB4X	0	-1.29631	0.383	0.716	0
Epithelial cells	10	SAT1	5.39294e-305	-0.5038	0.095	0.286	1.12189e-300
Epithelial cells	10	ZFP36	6.71692e-290	-0.341416	0.056	0.235	1.39732e-285
Epithelial cells	10	VIM	2.26986e-287	-0.394699	0.059	0.235	4.72199e-283
Epithelial cells	10	CCL5	6.10559e-278	-0.524561	0.059	0.231	1.27015e-273
Epithelial cells	10	IL32	4.57653e-274	-0.410786	0.073	0.25	9.52055e-270
Epithelial cells	10	UBC	5.94764e-271	-0.328475	0.174	0.367	1.23729e-266
Epithelial cells	10	CXCR4	1.96588e-267	-0.408371	0.064	0.236	4.08961e-263
Epithelial cells	10	MYL12A	5.59105e-262	-0.275955	0.107	0.287	1.16311e-257
Epithelial cells	10	IGKC	9.4075e-261	-1.17889	0.054	0.221	1.95704e-256
Epithelial cells	10	CFL1	4.36375e-252	-0.284955	0.193	0.38	9.07791e-248
Epithelial cells	10	BTG1	4.47871e-246	-0.298442	0.067	0.231	9.31707e-242
Epithelial cells	10	EIF1	3.41392e-243	-0.294494	0.37	0.558	7.10198e-239
Epithelial cells	10	CCL4	3.80374e-242	-0.73663	0.051	0.204	7.91292e-238
Epithelial cells	10	PFN1	7.41523e-235	-0.329104	0.194	0.368	1.54259e-230
Epithelial cells	10	TYROBP	2.64348e-233	-0.376955	0.038	0.181	5.49924e-229
Epithelial cells	10	JUN	2.18941e-228	-0.284141	0.035	0.176	4.55464e-224
Epithelial cells	10	ID2	2.18006e-224	-0.263207	0.064	0.217	4.53518e-220
Epithelial cells	10	FTL	1.12803e-223	-0.284436	0.906	0.758	2.34664e-219
Epithelial cells	10	HLA-DRA	4.43488e-222	-0.773324	0.069	0.215	9.22588e-218
Epithelial cells	10	NKG7	1.78562e-212	-0.466942	0.05	0.188	3.71463e-208
Epithelial cells	10	CD52	9.22546e-212	-0.320597	0.068	0.215	1.91917e-207
Epithelial cells	10	S100A11	1.01293e-211	-0.261259	0.061	0.204	2.10721e-207
Epithelial cells	10	HLA-DRB1	3.03985e-211	-0.45749	0.045	0.181	6.3238e-207
Epithelial cells	10	H3-3A	5.29987e-209	-0.266809	0.202	0.369	1.10253e-204
Epithelial cells	10	HLA-DPB1	2.95571e-203	-0.432419	0.033	0.161	6.14877e-199
Epithelial cells	10	SH3BGRL3	3.37107e-203	-0.26379	0.12	0.275	7.01284e-199
Epithelial cells	10	CD69	4.91334e-202	-0.335927	0.054	0.193	1.02212e-197
Epithelial cells	10	FCER1G	2.09579e-190	-0.285841	0.041	0.166	4.35987e-186
Epithelial cells	10	ANXA1	7.03381e-188	-0.2608	0.044	0.172	1.46324e-183
Epithelial cells	10	NFKBIA	1.86539e-185	-0.257707	0.03	0.149	3.88057e-181
Epithelial cells	10	HLA-DPA1	7.3247e-178	-0.415117	0.037	0.153	1.52376e-173
Epithelial cells	10	KLRB1	1.98876e-160	-0.333021	0.051	0.167	4.13721e-156
Epithelial cells	10	IFITM3	3.64835e-154	-0.288806	0.111	0.238	7.58965e-150
Epithelial cells	10	CCL3	9.01181e-147	-0.488264	0.023	0.117	1.87473e-142
Epithelial cells	10	HSPA1A	2.60461e-141	-0.423208	0.161	0.282	5.41837e-137
Epithelial cells	10	IFI27	1.0553e-123	-0.301002	0.046	0.14	2.19535e-119
Epithelial cells	10	CCL4L2	1.20366e-108	-0.314852	0.028	0.107	2.50398e-104
Epithelial cells	10	HSP90AA1	3.50703e-89	-0.395471	0.34	0.426	7.29567e-85
Epithelial cells	10	CST3	1.07401e-85	-0.403909	0.078	0.155	2.23426e-81
Epithelial cells	10	S100A4	1.38036e-72	-0.304803	0.242	0.318	2.87157e-68
Epithelial cells	10	LYZ	9.26049e-58	-0.362291	0.047	0.1	1.92646e-53
Epithelial cells	10	S100A8	6.62776e-05	-0.262416	0.117	0.1	1
Myeloid cells	12	S100A8	0	2.62032	0.754	0.082	0
Myeloid cells	12	S100A9	0	2.61458	0.829	0.074	0
Myeloid cells	12	LYZ	0	2.1259	0.823	0.078	0
Myeloid cells	12	FTH1	0	1.72948	0.944	0.628	0
Myeloid cells	12	FTL	0	1.48306	0.995	0.756	0
Myeloid cells	12	TYROBP	0	1.2778	0.843	0.158	0
Myeloid cells	12	S100A4	0	1.23871	0.871	0.3	0
Myeloid cells	12	SAT1	0	1.23717	0.844	0.264	0
Myeloid cells	12	AIF1	0	1.23357	0.782	0.106	0
Myeloid cells	12	S100A6	0	1.12181	0.845	0.32	0
Myeloid cells	12	CST3	0	1.12113	0.681	0.138	0
Myeloid cells	12	LST1	0	1.09564	0.695	0.074	0
Myeloid cells	12	FCN1	0	1.09195	0.636	0.017	0
Myeloid cells	12	CTSS	0	1.07156	0.721	0.078	0
Myeloid cells	12	S100A11	0	1.06139	0.813	0.182	0
Myeloid cells	12	FCER1G	0	1.00845	0.782	0.144	0
Myeloid cells	12	CXCL8	0	0.969049	0.35	0.055	0
Myeloid cells	12	HLA-DRA	0	0.957075	0.767	0.195	0
Myeloid cells	12	SRGN	0	0.906458	0.834	0.337	0
Myeloid cells	12	LGALS1	0	0.888923	0.662	0.152	0
Myeloid cells	12	TMSB10	0	0.878791	0.968	0.602	0
Myeloid cells	12	PSAP	0	0.828032	0.674	0.13	0
Myeloid cells	12	S100A12	0	0.777721	0.313	0.016	0
Myeloid cells	12	TMSB4X	0	0.753915	0.994	0.698	0
Myeloid cells	12	SOD2	0	0.746358	0.47	0.066	0
Myeloid cells	12	SH3BGRL3	0	0.744518	0.742	0.257	0
Myeloid cells	12	ACTB	0	0.702564	0.862	0.6	0
Myeloid cells	12	IL1B	0	0.702558	0.352	0.031	0
Myeloid cells	12	CD74	0	0.68681	0.786	0.303	0
Myeloid cells	12	RGS2	0	0.673584	0.505	0.116	0
Myeloid cells	12	COTL1	0	0.662876	0.431	0.062	0
Myeloid cells	12	CSTA	0	0.639222	0.47	0.021	0
Myeloid cells	12	GPX1	0	0.631954	0.397	0.07	0
Myeloid cells	12	BCL2A1	0	0.597501	0.365	0.039	0
Myeloid cells	12	G0S2	0	0.586279	0.297	0.045	0
Myeloid cells	12	CD52	0	0.585326	0.532	0.201	0
Myeloid cells	12	HLA-DRB1	0	0.568168	0.57	0.166	0
Myeloid cells	12	TIMP1	0	0.561671	0.45	0.128	0
Myeloid cells	12	PLAUR	0	0.55528	0.381	0.036	0
Myeloid cells	12	CYBA	0	0.550301	0.525	0.187	0
Myeloid cells	12	NPC2	0	0.546048	0.509	0.114	0
Myeloid cells	12	MNDA	0	0.545649	0.392	0.026	0
Myeloid cells	12	OAZ1	0	0.540051	0.668	0.325	0
Myeloid cells	12	NAMPT	0	0.529275	0.395	0.057	0
Myeloid cells	12	VCAN	0	0.504875	0.285	0.009	0
Myeloid cells	12	DUSP1	0	0.456416	0.493	0.191	0
Myeloid cells	12	B2M	0	0.446816	0.98	0.727	0
Myeloid cells	12	TYMP	0	0.444749	0.31	0.034	0
Myeloid cells	12	IFITM2	0	0.439021	0.405	0.222	0
Myeloid cells	12	HLA-DPB1	0	0.435341	0.46	0.148	0
Myeloid cells	12	PFDN5	0	0.433035	0.635	0.319	0
Myeloid cells	12	TSPO	0	0.404604	0.362	0.069	0
Myeloid cells	12	HLA-DPA1	0	0.403178	0.477	0.14	0
Myeloid cells	12	NEAT1	0	0.388884	0.549	0.316	0
Myeloid cells	12	CD14	0	0.385626	0.295	0.051	0
Myeloid cells	12	FGL2	0	0.384044	0.318	0.04	0
Myeloid cells	12	ARPC3	0	0.380164	0.466	0.178	0
Myeloid cells	12	C1orf162	0	0.380051	0.334	0.049	0
Myeloid cells	12	EMP3	0	0.370118	0.361	0.108	0
Myeloid cells	12	ATP5F1E	0	0.366769	0.757	0.516	0
Myeloid cells	12	CFD	0	0.362088	0.255	0.021	0
Myeloid cells	12	S100A10	0	0.362044	0.43	0.183	0
Myeloid cells	12	SERF2	0	0.353014	0.724	0.488	0
Myeloid cells	12	IFI30	0	0.351668	0.25	0.018	0
Myeloid cells	12	IFITM3	0	0.350648	0.426	0.229	0
Myeloid cells	12	GMFG	0	0.346258	0.406	0.155	0
Myeloid cells	12	PELATON	0	0.337742	0.228	0.009	0
Myeloid cells	12	CARD16	0	0.33561	0.3	0.066	0
Myeloid cells	12	C5AR1	0	0.333832	0.249	0.016	0
Myeloid cells	12	EIF1	0	0.331988	0.759	0.547	0
Myeloid cells	12	HLA-DRB5	0	0.329495	0.321	0.088	0
Myeloid cells	12	MS4A6A	0	0.328173	0.325	0.081	0
Myeloid cells	12	SPI1	0	0.324426	0.236	0.016	0
Myeloid cells	12	AP1S2	0	0.319152	0.256	0.025	0
Myeloid cells	12	CYBB	0	0.312112	0.236	0.02	0
Myeloid cells	12	FOS	0	0.307684	0.557	0.301	0
Myeloid cells	12	CEBPB	0	0.301924	0.234	0.034	0
Myeloid cells	12	LAPTM5	0	0.298446	0.36	0.133	0
Myeloid cells	12	LGALS2	0	0.29477	0.228	0.024	0
Myeloid cells	12	FPR1	0	0.291083	0.21	0.011	0
Myeloid cells	12	CALM2	0	0.287326	0.487	0.283	0
Myeloid cells	12	STXBP2	0	0.285365	0.212	0.021	0
Myeloid cells	12	PFN1	0	0.285354	0.601	0.356	0
Myeloid cells	12	FCGR3A	0	0.28269	0.212	0.053	0
Myeloid cells	12	MYL6	0	0.282104	0.636	0.422	0
Myeloid cells	12	PYCARD	0	0.276254	0.242	0.036	0
Myeloid cells	12	PLAC8	0	0.274095	0.261	0.092	0
Myeloid cells	12	ARPC1B	0	0.270342	0.322	0.111	0
Myeloid cells	12	LCP1	0	0.266086	0.267	0.071	0
Myeloid cells	12	CFP	0	0.262295	0.205	0.023	0
Myeloid cells	12	VIM	0	0.261572	0.453	0.223	0
Myeloid cells	12	RHOA	0	0.251873	0.322	0.128	0
Myeloid cells	12	PRDX2	0	-0.466887	0.031	0.242	0
Myeloid cells	12	IL32	0	-0.507488	0.044	0.251	0
Myeloid cells	12	AHSP	0	-0.861722	0.037	0.266	0
Myeloid cells	12	MALAT1	0	-1.07164	0.752	0.846	0
Myeloid cells	12	APOA2	0	-1.27956	0.122	0.317	0
Myeloid cells	12	HBB	0	-1.4205	0.076	0.281	0
Myeloid cells	12	HBA1	0	-2.21177	0.102	0.338	0
Myeloid cells	12	HBA2	0	-2.33917	0.107	0.343	0
Erythroblasts and Erythrocytes	13	HBG2	0	2.66327	0.968	0.316	0
Erythroblasts and Erythrocytes	13	HBB	0	2.33744	0.969	0.256	0
Erythroblasts and Erythrocytes	13	HBA2	0	2.2164	0.97	0.32	0
Erythroblasts and Erythrocytes	13	HBA1	0	2.14486	0.97	0.314	0
Erythroblasts and Erythrocytes	13	HBM	0	1.12016	0.801	0.183	0
Erythroblasts and Erythrocytes	13	HBZ	0	1.10882	0.529	0.087	0
Erythroblasts and Erythrocytes	13	AHSP	0	1.02268	0.925	0.242	0
Erythroblasts and Erythrocytes	13	SLC25A37	0	0.86335	0.776	0.149	0
Erythroblasts and Erythrocytes	13	HBG1	0	0.855782	0.764	0.136	0
Erythroblasts and Erythrocytes	13	ALAS2	0	0.749144	0.678	0.109	0
Erythroblasts and Erythrocytes	13	BLVRB	0	0.562836	0.695	0.21	0
Erythroblasts and Erythrocytes	13	GYPB	0	0.547653	0.489	0.086	0
Erythroblasts and Erythrocytes	13	ARL4A	0	0.512917	0.447	0.071	0
Erythroblasts and Erythrocytes	13	GYPA	0	0.472261	0.476	0.096	0
Erythroblasts and Erythrocytes	13	TMCC2	0	0.424578	0.305	0.021	0
Erythroblasts and Erythrocytes	13	BPGM	0	0.413236	0.343	0.031	0
Erythroblasts and Erythrocytes	13	SNCA	0	0.399747	0.37	0.055	0
Erythroblasts and Erythrocytes	13	HMBS	0	0.377217	0.387	0.085	0
Erythroblasts and Erythrocytes	13	SEC62	0	0.314758	0.426	0.174	0
Erythroblasts and Erythrocytes	13	PRDX2	0	0.305738	0.541	0.228	0
Erythroblasts and Erythrocytes	13	BNIP3L	0	0.284114	0.263	0.047	0
Erythroblasts and Erythrocytes	13	HEMGN	0	0.271696	0.273	0.061	0
Erythroblasts and Erythrocytes	13	SUB1	0	-0.267373	0.027	0.214	0
Erythroblasts and Erythrocytes	13	OST4	0	-0.274314	0.049	0.246	0
Erythroblasts and Erythrocytes	13	ARPC2	0	-0.279456	0.012	0.206	0
Erythroblasts and Erythrocytes	13	HCST	0	-0.289743	0.006	0.186	0
Erythroblasts and Erythrocytes	13	CD63	0	-0.291429	0.02	0.207	0
Erythroblasts and Erythrocytes	13	ITM2B	0	-0.295405	0.024	0.212	0
Erythroblasts and Erythrocytes	13	SLC25A6	0	-0.296344	0.023	0.225	0
Erythroblasts and Erythrocytes	13	ATP5MG	0	-0.305678	0.075	0.295	0
Erythroblasts and Erythrocytes	13	ATP5MC2	0	-0.305994	0.021	0.236	0
Erythroblasts and Erythrocytes	13	CYBA	0	-0.309369	0.008	0.201	0
Erythroblasts and Erythrocytes	13	S100A10	0	-0.311985	0.013	0.195	0
Erythroblasts and Erythrocytes	13	CALM1	0	-0.31511	0.031	0.246	0
Erythroblasts and Erythrocytes	13	DUSP1	0	-0.323962	0.017	0.204	0
Erythroblasts and Erythrocytes	13	HINT1	0	-0.328958	0.059	0.284	0
Erythroblasts and Erythrocytes	13	BTF3	0	-0.330073	0.083	0.3	0
Erythroblasts and Erythrocytes	13	PABPC1	0	-0.334714	0.092	0.3	0
Erythroblasts and Erythrocytes	13	TOMM7	0	-0.335894	0.027	0.261	0
Erythroblasts and Erythrocytes	13	SRP14	0	-0.33889	0.069	0.298	0
Erythroblasts and Erythrocytes	13	S100A11	0	-0.342602	0.009	0.205	0
Erythroblasts and Erythrocytes	13	ID2	0	-0.34435	0.02	0.217	0
Erythroblasts and Erythrocytes	13	COX4I1	0	-0.351549	0.041	0.296	0
Erythroblasts and Erythrocytes	13	ARHGDIB	0	-0.35527	0.015	0.25	0
Erythroblasts and Erythrocytes	13	HSP90AB1	0	-0.35834	0.067	0.278	0
Erythroblasts and Erythrocytes	13	HSPE1	0	-0.359348	0.028	0.229	0
Erythroblasts and Erythrocytes	13	IFITM2	0	-0.362712	0.018	0.233	0
Erythroblasts and Erythrocytes	13	DDX5	0	-0.365987	0.026	0.277	0
Erythroblasts and Erythrocytes	13	NPM1	0	-0.382861	0.023	0.244	0
Erythroblasts and Erythrocytes	13	CALM2	0	-0.386265	0.039	0.295	0
Erythroblasts and Erythrocytes	13	EEF1D	0	-0.387324	0.042	0.313	0
Erythroblasts and Erythrocytes	13	PFDN5	0	-0.387758	0.063	0.335	0
Erythroblasts and Erythrocytes	13	TMA7	0	-0.398185	0.048	0.33	0
Erythroblasts and Erythrocytes	13	COX7C	0	-0.40168	0.087	0.364	0
Erythroblasts and Erythrocytes	13	BTG1	0	-0.405445	0.012	0.232	0
Erythroblasts and Erythrocytes	13	HSPA8	0	-0.408127	0.025	0.274	0
Erythroblasts and Erythrocytes	13	PPIA	0	-0.415479	0.034	0.31	0
Erythroblasts and Erythrocytes	13	EEF1B2	0	-0.421143	0.033	0.278	0
Erythroblasts and Erythrocytes	13	MYL12A	0	-0.421226	0.017	0.289	0
Erythroblasts and Erythrocytes	13	SH3BGRL3	0	-0.425255	0.02	0.277	0
Erythroblasts and Erythrocytes	13	HSPB1	0	-0.426182	0.045	0.239	0
Erythroblasts and Erythrocytes	13	HNRNPA1	0	-0.431429	0.026	0.302	0
Erythroblasts and Erythrocytes	13	ZFP36	0	-0.437332	0.008	0.236	0
Erythroblasts and Erythrocytes	13	MYL6	0	-0.43946	0.162	0.435	0
Erythroblasts and Erythrocytes	13	DNAJB1	0	-0.445103	0.039	0.233	0
Erythroblasts and Erythrocytes	13	CD52	0	-0.448486	0.007	0.216	0
Erythroblasts and Erythrocytes	13	NACA	0	-0.456727	0.091	0.386	0
Erythroblasts and Erythrocytes	13	IFITM3	0	-0.456896	0.024	0.24	0
Erythroblasts and Erythrocytes	13	HLA-E	0	-0.460272	0.01	0.307	0
Erythroblasts and Erythrocytes	13	CD69	0	-0.473413	0.005	0.193	0
Erythroblasts and Erythrocytes	13	HMGB1	0	-0.47764	0.042	0.318	0
Erythroblasts and Erythrocytes	13	VIM	0	-0.482786	0.006	0.236	0
Erythroblasts and Erythrocytes	13	UBC	0	-0.491367	0.073	0.369	0
Erythroblasts and Erythrocytes	13	ACTG1	0	-0.505297	0.025	0.328	0
Erythroblasts and Erythrocytes	13	UBA52	0	-0.510961	0.202	0.521	0
Erythroblasts and Erythrocytes	13	SERF2	0	-0.534628	0.135	0.504	0
Erythroblasts and Erythrocytes	13	CFL1	0	-0.540668	0.025	0.384	0
Erythroblasts and Erythrocytes	13	CXCR4	0	-0.563839	0.005	0.237	0
Erythroblasts and Erythrocytes	13	IL32	0	-0.56599	0.007	0.252	0
Erythroblasts and Erythrocytes	13	NKG7	0	-0.567443	0.008	0.189	0
Erythroblasts and Erythrocytes	13	PFN1	0	-0.595225	0.027	0.372	0
Erythroblasts and Erythrocytes	13	S100A6	0	-0.610254	0.045	0.343	0
Erythroblasts and Erythrocytes	13	JUNB	0	-0.614904	0.008	0.277	0
Erythroblasts and Erythrocytes	13	SAT1	0	-0.635457	0.027	0.287	0
Erythroblasts and Erythrocytes	13	RACK1	0	-0.636238	0.053	0.433	0
Erythroblasts and Erythrocytes	13	GAPDH	0	-0.637393	0.068	0.443	0
Erythroblasts and Erythrocytes	13	EIF1	0	-0.64554	0.16	0.564	0
Erythroblasts and Erythrocytes	13	CCL5	0	-0.654172	0.006	0.232	0
Erythroblasts and Erythrocytes	13	S100A4	0	-0.654247	0.029	0.323	0
Erythroblasts and Erythrocytes	13	SRGN	0	-0.703745	0.02	0.36	0
Erythroblasts and Erythrocytes	13	H3-3B	0	-0.715997	0.045	0.472	0
Erythroblasts and Erythrocytes	13	FOS	0	-0.717531	0.016	0.316	0
Erythroblasts and Erythrocytes	13	FAU	0	-0.722969	0.108	0.564	0
Erythroblasts and Erythrocytes	13	HSP90AA1	0	-0.763399	0.108	0.432	0
Erythroblasts and Erythrocytes	13	HLA-C	0	-0.787961	0.017	0.437	0
Erythroblasts and Erythrocytes	13	HLA-A	0	-0.828066	0.023	0.449	0
Erythroblasts and Erythrocytes	13	CCL4	0	-0.860232	0.006	0.205	0
Erythroblasts and Erythrocytes	13	HLA-DRA	0	-0.87585	0.019	0.216	0
Erythroblasts and Erythrocytes	13	TPT1	0	-1.03447	0.084	0.599	0
Erythroblasts and Erythrocytes	13	HLA-B	0	-1.04756	0.02	0.518	0
Erythroblasts and Erythrocytes	14	HBG2	0	2.2107	0.936	0.317	0
Erythroblasts and Erythrocytes	14	HBA1	0	1.91781	0.936	0.316	0
Erythroblasts and Erythrocytes	14	HBA2	0	1.8509	0.936	0.321	0
Erythroblasts and Erythrocytes	14	HBZ	0	1.71299	0.569	0.087	0
Erythroblasts and Erythrocytes	14	HBM	0	1.67238	0.883	0.182	0
Erythroblasts and Erythrocytes	14	HBB	0	1.61306	0.926	0.258	0
Erythroblasts and Erythrocytes	14	AHSP	0	1.60429	0.932	0.242	0
Erythroblasts and Erythrocytes	14	PRDX2	0	1.11127	0.859	0.22	0
Erythroblasts and Erythrocytes	14	BLVRB	0	0.887885	0.788	0.208	0
Erythroblasts and Erythrocytes	14	GYPA	0	0.810274	0.655	0.092	0
Erythroblasts and Erythrocytes	14	HMGB2	0	0.68151	0.665	0.165	0
Erythroblasts and Erythrocytes	14	HBG1	0	0.664679	0.661	0.14	0
Erythroblasts and Erythrocytes	14	SLC4A1	0	0.561634	0.507	0.112	0
Erythroblasts and Erythrocytes	14	TUBA1B	0	0.548823	0.66	0.254	0
Erythroblasts and Erythrocytes	14	ALAS2	0	0.527951	0.511	0.114	0
Erythroblasts and Erythrocytes	14	GYPB	0	0.514114	0.468	0.087	0
Erythroblasts and Erythrocytes	14	MGST3	0	0.509732	0.502	0.128	0
Erythroblasts and Erythrocytes	14	HEMGN	0	0.498516	0.43	0.057	0
Erythroblasts and Erythrocytes	14	GYPC	0	0.494134	0.513	0.159	0
Erythroblasts and Erythrocytes	14	SLC25A37	0	0.478416	0.547	0.155	0
Erythroblasts and Erythrocytes	14	UROD	0	0.460915	0.413	0.097	0
Erythroblasts and Erythrocytes	14	HMBS	0	0.457892	0.42	0.085	0
Erythroblasts and Erythrocytes	14	H4C3	0	0.417741	0.407	0.131	0
Erythroblasts and Erythrocytes	14	PTTG1	0	0.389794	0.339	0.067	0
Erythroblasts and Erythrocytes	14	SLC25A39	0	0.310583	0.302	0.079	0
Erythroblasts and Erythrocytes	14	MYL4	0	0.280781	0.275	0.062	0
Erythroblasts and Erythrocytes	14	ARL6IP1	0	0.255472	0.29	0.11	0
Erythroblasts and Erythrocytes	14	S100A11	0	-0.332534	0.016	0.205	0
Erythroblasts and Erythrocytes	14	ARHGDIB	0	-0.336836	0.025	0.249	0
Erythroblasts and Erythrocytes	14	IFITM2	0	-0.355232	0.024	0.233	0
Erythroblasts and Erythrocytes	14	HNRNPA1	0	-0.364641	0.068	0.3	0
Erythroblasts and Erythrocytes	14	BTG1	0	-0.377032	0.025	0.232	0
Erythroblasts and Erythrocytes	14	MYL12A	0	-0.387984	0.037	0.288	0
Erythroblasts and Erythrocytes	14	SERF2	0	-0.391745	0.23	0.501	0
Erythroblasts and Erythrocytes	14	SH3BGRL3	0	-0.392932	0.041	0.277	0
Erythroblasts and Erythrocytes	14	CD52	0	-0.41921	0.021	0.215	0
Erythroblasts and Erythrocytes	14	ZFP36	0	-0.421674	0.015	0.235	0
Erythroblasts and Erythrocytes	14	EIF1	0	-0.432412	0.28	0.56	0
Erythroblasts and Erythrocytes	14	HLA-E	0	-0.432825	0.024	0.306	0
Erythroblasts and Erythrocytes	14	IFITM3	0	-0.435319	0.035	0.24	0
Erythroblasts and Erythrocytes	14	CFL1	0	-0.439389	0.091	0.382	0
Erythroblasts and Erythrocytes	14	MYL6	0	-0.444588	0.154	0.435	0
Erythroblasts and Erythrocytes	14	VIM	0	-0.460042	0.02	0.235	0
Erythroblasts and Erythrocytes	14	ACTG1	0	-0.474056	0.044	0.327	0
Erythroblasts and Erythrocytes	14	GAPDH	0	-0.478837	0.174	0.44	0
Erythroblasts and Erythrocytes	14	S100A6	0	-0.490021	0.119	0.34	0
Erythroblasts and Erythrocytes	14	RACK1	0	-0.490994	0.144	0.43	0
Erythroblasts and Erythrocytes	14	CXCR4	0	-0.514712	0.02	0.237	0
Erythroblasts and Erythrocytes	14	PFN1	0	-0.521205	0.074	0.371	0
Erythroblasts and Erythrocytes	14	IL32	0	-0.524333	0.022	0.251	0
Erythroblasts and Erythrocytes	14	JUNB	0	-0.567844	0.03	0.276	0
Erythroblasts and Erythrocytes	14	S100A4	0	-0.575948	0.074	0.322	0
Erythroblasts and Erythrocytes	14	H3-3B	0	-0.598587	0.119	0.47	0
Erythroblasts and Erythrocytes	14	SAT1	0	-0.610667	0.042	0.286	0
Erythroblasts and Erythrocytes	14	CCL5	0	-0.616536	0.02	0.231	0
Erythroblasts and Erythrocytes	14	SRGN	0	-0.671802	0.033	0.359	0
Erythroblasts and Erythrocytes	14	PTMA	0	-0.675495	0.422	0.661	0
Erythroblasts and Erythrocytes	14	NEAT1	0	-0.689277	0.074	0.329	0
Erythroblasts and Erythrocytes	14	FOS	0	-0.70145	0.024	0.316	0
Erythroblasts and Erythrocytes	14	HLA-C	0	-0.732625	0.041	0.436	0
Erythroblasts and Erythrocytes	14	TPT1	0	-0.751653	0.266	0.594	0
Erythroblasts and Erythrocytes	14	HLA-A	0	-0.778906	0.042	0.448	0
Erythroblasts and Erythrocytes	14	CCL4	0	-0.818772	0.015	0.205	0
Erythroblasts and Erythrocytes	14	MALAT1	0	-0.870084	0.757	0.846	0
Erythroblasts and Erythrocytes	14	ACTB	0	-0.979461	0.281	0.616	0
Erythroblasts and Erythrocytes	14	HLA-B	0	-0.984889	0.042	0.517	0
Erythroblasts and Erythrocytes	14	CD74	0	-1.10949	0.032	0.324	0
Erythroblasts and Erythrocytes	14	EEF1A1	0	-1.27696	0.276	0.706	0
Erythroblasts and Erythrocytes	14	TMSB10	0	-1.34938	0.082	0.626	0
Erythroblasts and Erythrocytes	14	IGKC	0	-1.50007	0.014	0.221	0
Erythroblasts and Erythrocytes	14	B2M	0	-2.20659	0.138	0.75	0
Erythroblasts and Erythrocytes	14	TMSB4X	0	-2.25654	0.12	0.722	0
Erythroblasts and Erythrocytes	14	HLA-DRA	5.06046e-306	-0.860717	0.027	0.215	1.05273e-301
Erythroblasts and Erythrocytes	14	NPM1	1.43579e-301	-0.343457	0.046	0.243	2.98687e-297
Erythroblasts and Erythrocytes	14	CYBA	1.99881e-299	-0.293515	0.017	0.201	4.15813e-295
Erythroblasts and Erythrocytes	14	DDX5	2.30912e-295	-0.294839	0.072	0.276	4.80366e-291
Erythroblasts and Erythrocytes	14	PFDN5	1.29824e-293	-0.302646	0.12	0.334	2.70072e-289
Erythroblasts and Erythrocytes	14	FAU	1.56849e-291	-0.363865	0.352	0.557	3.26293e-287
Erythroblasts and Erythrocytes	14	NACA	2.86615e-288	-0.335582	0.167	0.384	5.96245e-284
Erythroblasts and Erythrocytes	14	UBC	1.21502e-286	-0.366752	0.154	0.366	2.52761e-282
Erythroblasts and Erythrocytes	14	ITM2B	1.24919e-286	-0.288863	0.029	0.211	2.59869e-282
Erythroblasts and Erythrocytes	14	ATP5MC2	2.79437e-284	-0.267746	0.046	0.235	5.81312e-280
Erythroblasts and Erythrocytes	14	CD69	9.35108e-284	-0.43623	0.016	0.193	1.94531e-279
Erythroblasts and Erythrocytes	14	CALM1	9.68452e-282	-0.278892	0.054	0.245	2.01467e-277
Erythroblasts and Erythrocytes	14	CD63	2.51479e-281	-0.280771	0.027	0.207	5.23151e-277
Erythroblasts and Erythrocytes	14	S100A10	2.55229e-278	-0.302143	0.02	0.194	5.30952e-274
Erythroblasts and Erythrocytes	14	TYROBP	2.00558e-275	-0.416094	0.012	0.181	4.17222e-271
Erythroblasts and Erythrocytes	14	HCST	7.82134e-274	-0.273084	0.015	0.185	1.62707e-269
Erythroblasts and Erythrocytes	14	HLA-DRB1	2.96517e-271	-0.509832	0.014	0.181	6.16844e-267
Erythroblasts and Erythrocytes	14	NKG7	2.11847e-270	-0.53916	0.019	0.188	4.40706e-266
Erythroblasts and Erythrocytes	14	JUN	9.67426e-258	-0.31627	0.015	0.176	2.01254e-253
Erythroblasts and Erythrocytes	14	ID2	7.15628e-253	-0.305865	0.044	0.217	1.48872e-248
Erythroblasts and Erythrocytes	14	TOMM7	2.56206e-252	-0.261016	0.075	0.259	5.32985e-248
Erythroblasts and Erythrocytes	14	KLRB1	4.22933e-251	-0.463747	0.011	0.168	8.79828e-247
Erythroblasts and Erythrocytes	14	ANXA1	5.55411e-249	-0.331168	0.015	0.173	1.15542e-244
Erythroblasts and Erythrocytes	14	FCER1G	6.47941e-249	-0.333842	0.011	0.166	1.34791e-244
Erythroblasts and Erythrocytes	14	TSC22D3	2.12982e-244	-0.284568	0.015	0.172	4.43067e-240
Erythroblasts and Erythrocytes	14	LGALS1	3.58055e-238	-0.339438	0.017	0.17	7.44863e-234
Erythroblasts and Erythrocytes	14	GZMA	3.04877e-234	-0.282311	0.011	0.158	6.34235e-230
Erythroblasts and Erythrocytes	14	HLA-DPB1	3.40136e-233	-0.466401	0.013	0.161	7.07584e-229
Erythroblasts and Erythrocytes	15	HBG2	0	1.81983	0.703	0.324	0
Erythroblasts and Erythrocytes	15	HBA2	0	1.6706	0.708	0.327	0
Erythroblasts and Erythrocytes	15	HBA1	0	1.63653	0.707	0.322	0
Erythroblasts and Erythrocytes	15	HBB	0	1.43286	0.707	0.264	0
Erythroblasts and Erythrocytes	15	AHSP	0	1.02955	0.695	0.249	0
Erythroblasts and Erythrocytes	15	HBM	0	0.85294	0.614	0.189	0
Erythroblasts and Erythrocytes	15	HBZ	0	0.668478	0.325	0.093	0
Erythroblasts and Erythrocytes	15	HBG1	0	0.534305	0.503	0.144	0
Erythroblasts and Erythrocytes	15	SLC25A37	0	0.489373	0.496	0.157	0
Erythroblasts and Erythrocytes	15	PRDX2	0	0.487278	0.548	0.228	0
Erythroblasts and Erythrocytes	15	BLVRB	0	0.442242	0.516	0.216	0
Erythroblasts and Erythrocytes	15	SLC4A1	0	0.42581	0.385	0.115	0
Erythroblasts and Erythrocytes	15	MT1G	0	0.375166	0.344	0.149	0
Erythroblasts and Erythrocytes	15	GYPA	0	0.361025	0.359	0.1	0
Erythroblasts and Erythrocytes	15	ALAS2	0	0.346655	0.373	0.118	0
Erythroblasts and Erythrocytes	15	GYPB	0	0.336621	0.324	0.091	0
Erythroblasts and Erythrocytes	15	ARHGDIB	0	-0.313428	0.041	0.249	0
Erythroblasts and Erythrocytes	15	HLA-E	0	-0.354512	0.065	0.305	0
Erythroblasts and Erythrocytes	15	SH3BGRL3	0	-0.359458	0.057	0.276	0
Erythroblasts and Erythrocytes	15	HNRNPA1	0	-0.360547	0.072	0.3	0
Erythroblasts and Erythrocytes	15	MYL12A	0	-0.368116	0.051	0.288	0
Erythroblasts and Erythrocytes	15	UBA52	0	-0.368689	0.287	0.518	0
Erythroblasts and Erythrocytes	15	NACA	0	-0.383214	0.138	0.384	0
Erythroblasts and Erythrocytes	15	SERF2	0	-0.387217	0.231	0.501	0
Erythroblasts and Erythrocytes	15	UBC	0	-0.403289	0.126	0.367	0
Erythroblasts and Erythrocytes	15	MYL6	0	-0.406399	0.181	0.434	0
Erythroblasts and Erythrocytes	15	CFL1	0	-0.436839	0.089	0.382	0
Erythroblasts and Erythrocytes	15	ACTG1	0	-0.441002	0.065	0.326	0
Erythroblasts and Erythrocytes	15	FAU	0	-0.467453	0.262	0.559	0
Erythroblasts and Erythrocytes	15	PFN1	0	-0.478635	0.095	0.37	0
Erythroblasts and Erythrocytes	15	EIF1	0	-0.497491	0.24	0.561	0
Erythroblasts and Erythrocytes	15	RACK1	0	-0.505775	0.136	0.43	0
Erythroblasts and Erythrocytes	15	JUNB	0	-0.50978	0.057	0.275	0
Erythroblasts and Erythrocytes	15	S100A4	0	-0.534653	0.096	0.321	0
Erythroblasts and Erythrocytes	15	GAPDH	0	-0.544159	0.146	0.441	0
Erythroblasts and Erythrocytes	15	H3-3B	0	-0.579589	0.12	0.469	0
Erythroblasts and Erythrocytes	15	HLA-C	0	-0.585568	0.102	0.434	0
Erythroblasts and Erythrocytes	15	SRGN	0	-0.598263	0.066	0.358	0
Erythroblasts and Erythrocytes	15	FOS	0	-0.613068	0.062	0.315	0
Erythroblasts and Erythrocytes	15	HLA-A	0	-0.629547	0.107	0.447	0
Erythroblasts and Erythrocytes	15	HLA-B	0	-0.788333	0.119	0.514	0
Erythroblasts and Erythrocytes	15	TPT1	0	-0.823413	0.211	0.595	0
Erythroblasts and Erythrocytes	15	PTMA	0	-0.908069	0.274	0.665	0
Erythroblasts and Erythrocytes	15	CD74	0	-1.00566	0.075	0.323	0
Erythroblasts and Erythrocytes	15	ACTB	0	-1.03985	0.214	0.618	0
Erythroblasts and Erythrocytes	15	TMSB10	0	-1.15781	0.16	0.624	0
Erythroblasts and Erythrocytes	15	EEF1A1	0	-1.18899	0.288	0.705	0
Erythroblasts and Erythrocytes	15	B2M	0	-1.68026	0.238	0.747	0
Erythroblasts and Erythrocytes	15	TMSB4X	0	-1.83738	0.228	0.718	0
Erythroblasts and Erythrocytes	15	VIM	6.60526e-299	-0.428341	0.039	0.235	1.37409e-294
Erythroblasts and Erythrocytes	15	S100A6	5.00245e-298	-0.476373	0.128	0.34	1.04066e-293
Erythroblasts and Erythrocytes	15	SAT1	1.16858e-294	-0.519965	0.079	0.285	2.43099e-290
Erythroblasts and Erythrocytes	15	IL32	2.53731e-283	-0.464022	0.055	0.25	5.27837e-279
Erythroblasts and Erythrocytes	15	PFDN5	5.02856e-278	-0.29445	0.122	0.333	1.04609e-273
Erythroblasts and Erythrocytes	15	APOA2	1.68505e-276	0.281674	0.513	0.306	3.50542e-272
Erythroblasts and Erythrocytes	15	ZFP36	5.81868e-270	-0.360275	0.047	0.234	1.21046e-265
Erythroblasts and Erythrocytes	15	CXCR4	1.2198e-267	-0.450074	0.049	0.236	2.53754e-263
Erythroblasts and Erythrocytes	15	CCL5	1.10143e-259	-0.53628	0.049	0.23	2.2913e-255
Erythroblasts and Erythrocytes	15	HLA-DRA	2.03668e-258	-0.831571	0.041	0.215	4.2369e-254
Erythroblasts and Erythrocytes	15	NPM1	3.88344e-257	-0.323654	0.059	0.242	8.07873e-253
Erythroblasts and Erythrocytes	15	PPIA	1.19e-254	-0.29734	0.111	0.307	2.47555e-250
Erythroblasts and Erythrocytes	15	CD52	2.58392e-254	-0.380768	0.04	0.215	5.37533e-250
Erythroblasts and Erythrocytes	15	BTF3	4.60157e-254	-0.29475	0.105	0.299	9.57264e-250
Erythroblasts and Erythrocytes	15	COX7C	1.74839e-250	-0.298576	0.161	0.362	3.63717e-246
Erythroblasts and Erythrocytes	15	SRP14	1.6097e-247	-0.284898	0.104	0.296	3.34866e-243
Erythroblasts and Erythrocytes	15	TYROBP	5.67256e-245	-0.402622	0.021	0.181	1.18006e-240
Erythroblasts and Erythrocytes	15	CALM2	7.38666e-245	-0.288418	0.103	0.293	1.53665e-240
Erythroblasts and Erythrocytes	15	BTG1	3.65464e-244	-0.320195	0.054	0.231	7.60275e-240
Erythroblasts and Erythrocytes	15	S100A11	1.71254e-242	-0.299316	0.037	0.204	3.5626e-238
Erythroblasts and Erythrocytes	15	CALM1	2.73478e-242	-0.258373	0.066	0.245	5.68916e-238
Erythroblasts and Erythrocytes	15	HSPA8	2.0303e-241	-0.309289	0.089	0.272	4.22364e-237
Erythroblasts and Erythrocytes	15	EEF1B2	5.66988e-237	-0.326629	0.094	0.276	1.1795e-232
Erythroblasts and Erythrocytes	15	HSP90AB1	1.02828e-231	-0.308152	0.096	0.277	2.13913e-227
Erythroblasts and Erythrocytes	15	IGKC	6.79878e-231	0.436546	0.047	0.22	1.41435e-226
Erythroblasts and Erythrocytes	15	CCL4	1.04628e-228	-0.732136	0.041	0.204	2.17658e-224
Erythroblasts and Erythrocytes	15	TMA7	3.66878e-227	-0.258848	0.138	0.327	7.63216e-223
Erythroblasts and Erythrocytes	15	IFITM2	1.14313e-225	-0.29245	0.063	0.231	2.37805e-221
Erythroblasts and Erythrocytes	15	S100A10	7.9455e-222	-0.278775	0.037	0.194	1.6529e-217
Erythroblasts and Erythrocytes	15	FCER1G	5.42068e-221	-0.32065	0.019	0.166	1.12766e-216
Erythroblasts and Erythrocytes	15	ID2	1.55748e-215	-0.285246	0.055	0.216	3.24003e-211
Erythroblasts and Erythrocytes	15	NKG7	6.44599e-214	-0.492962	0.036	0.188	1.34096e-209
Erythroblasts and Erythrocytes	15	CYBA	1.45074e-213	-0.251094	0.044	0.2	3.01798e-209
Erythroblasts and Erythrocytes	15	HLA-DRB1	1.60653e-209	-0.47354	0.033	0.181	3.34207e-205
Erythroblasts and Erythrocytes	15	CD69	9.11791e-209	-0.387982	0.04	0.192	1.8968e-204
Erythroblasts and Erythrocytes	15	HSPE1	3.62435e-203	-0.296031	0.07	0.228	7.53973e-199
Erythroblasts and Erythrocytes	15	ANXA1	1.21267e-202	-0.298383	0.028	0.172	2.52271e-198
Erythroblasts and Erythrocytes	15	PABPC1	1.12218e-201	-0.271413	0.127	0.299	2.33447e-197
Erythroblasts and Erythrocytes	15	MALAT1	1.73055e-199	-0.350645	0.824	0.844	3.60007e-195
Erythroblasts and Erythrocytes	15	DUSP1	3.72233e-199	-0.264382	0.052	0.203	7.74356e-195
Erythroblasts and Erythrocytes	15	KLRB1	4.26383e-197	-0.403869	0.027	0.167	8.87005e-193
Erythroblasts and Erythrocytes	15	JUN	8.62755e-191	-0.278877	0.036	0.176	1.79479e-186
Erythroblasts and Erythrocytes	15	HSP90AA1	9.21181e-190	-0.499474	0.264	0.427	1.91633e-185
Erythroblasts and Erythrocytes	15	HLA-DPB1	5.45657e-188	-0.443132	0.027	0.16	1.13513e-183
Erythroblasts and Erythrocytes	15	GZMA	8.53103e-182	-0.254633	0.027	0.158	1.77471e-177
Erythroblasts and Erythrocytes	15	HLA-DPA1	2.05893e-180	-0.433177	0.025	0.153	4.2832e-176
Erythroblasts and Erythrocytes	15	LGALS1	8.72096e-179	-0.309732	0.037	0.169	1.81422e-174
Erythroblasts and Erythrocytes	15	HSPB1	4.68975e-172	-0.345522	0.091	0.238	9.75609e-168
Erythroblasts and Erythrocytes	15	NFKBIA	8.10759e-170	-0.263351	0.026	0.149	1.68662e-165
Erythroblasts and Erythrocytes	15	DNAJB1	1.06544e-167	-0.359152	0.089	0.231	2.21644e-163
Erythroblasts and Erythrocytes	15	HSPA1A	4.54616e-166	-0.468884	0.136	0.282	9.45738e-162
Epithelial cells	16	MALAT1	0	1.0699	0.939	0.842	0
Epithelial cells	16	NEAT1	0	0.887406	0.546	0.317	0
Epithelial cells	16	SLC25A37	0	0.63123	0.413	0.16	0
Epithelial cells	16	SLC4A1	0	0.495378	0.324	0.118	0
Epithelial cells	16	AFM	0	0.306146	0.122	0.022	0
Epithelial cells	16	FAU	0	-0.416702	0.3	0.557	0
Epithelial cells	16	PFN1	0	-0.440305	0.124	0.368	0
Epithelial cells	16	RACK1	0	-0.447235	0.172	0.428	0
Epithelial cells	16	TPT1	0	-0.6667	0.27	0.592	0
Epithelial cells	16	PTMA	0	-0.668356	0.37	0.661	0
Epithelial cells	16	TMSB10	0	-0.734237	0.332	0.618	0
Epithelial cells	16	B2M	0	-0.857031	0.458	0.741	0
Epithelial cells	16	ACTB	0	-0.892899	0.303	0.614	0
Epithelial cells	16	EEF1A1	0	-0.960812	0.356	0.702	0
Epithelial cells	16	TMSB4X	0	-1.13036	0.411	0.713	0
Epithelial cells	16	UBA52	5.80644e-304	-0.38535	0.268	0.517	1.20791e-299
Epithelial cells	16	EIF1	1.31343e-295	-0.375136	0.303	0.558	2.73233e-291
Epithelial cells	16	CFL1	2.63851e-295	-0.360034	0.138	0.38	5.4889e-291
Epithelial cells	16	ALAS2	1.2126e-279	0.29493	0.277	0.121	2.52258e-275
Epithelial cells	16	GAPDH	3.69519e-279	-0.441758	0.205	0.438	7.6871e-275
Epithelial cells	16	FTH1	2.63641e-273	-0.61298	0.412	0.642	5.48452e-269
Epithelial cells	16	HLA-B	6.19196e-269	-0.500376	0.281	0.509	1.28811e-264
Epithelial cells	16	HBB	1.74625e-263	0.713828	0.464	0.271	3.63272e-259
Epithelial cells	16	SERF2	1.00934e-251	-0.320625	0.27	0.499	2.09972e-247
Epithelial cells	16	HLA-C	8.41138e-246	-0.415862	0.207	0.431	1.74982e-241
Epithelial cells	16	NACA	6.25018e-236	-0.33143	0.169	0.383	1.30023e-231
Epithelial cells	16	HBM	4.48219e-221	0.344288	0.372	0.196	9.32431e-217
Epithelial cells	16	ACTG1	1.49395e-218	-0.343081	0.127	0.324	3.10786e-214
Epithelial cells	16	HNRNPA1	8.59512e-205	-0.301467	0.111	0.298	1.78804e-200
Epithelial cells	16	S100A4	1.13757e-202	-0.452428	0.134	0.32	2.36648e-198
Epithelial cells	16	ALB	6.52626e-202	0.354636	0.546	0.347	1.35766e-197
Epithelial cells	16	MYL6	1.66575e-201	-0.317867	0.234	0.432	3.46527e-197
Epithelial cells	16	EEF1B2	3.95224e-190	-0.317394	0.1	0.275	8.22185e-186
Epithelial cells	16	HLA-A	6.57089e-189	-0.375329	0.251	0.442	1.36694e-184
Epithelial cells	16	S100A6	5.96165e-181	-0.402927	0.162	0.339	1.2402e-176
Epithelial cells	16	PPIA	4.64913e-178	-0.271571	0.131	0.306	9.67159e-174
Epithelial cells	16	SRGN	1.29979e-175	-0.345028	0.168	0.355	2.70396e-171
Epithelial cells	16	AHSP	1.34945e-174	0.344422	0.433	0.256	2.80726e-170
Epithelial cells	16	H3-3B	2.87339e-172	-0.296792	0.273	0.465	5.97752e-168
Epithelial cells	16	MYL12A	2.42007e-170	-0.252827	0.115	0.286	5.03447e-166
Epithelial cells	16	SH3BGRL3	9.55252e-165	-0.277445	0.111	0.274	1.98721e-160
Epithelial cells	16	CD74	2.06918e-164	-0.84707	0.159	0.32	4.30451e-160
Epithelial cells	16	BTF3	1.05009e-163	-0.255293	0.13	0.298	2.1845e-159
Epithelial cells	16	COX7C	6.22142e-163	-0.255263	0.186	0.361	1.29424e-158
Epithelial cells	16	HBG2	1.04212e-158	0.789353	0.473	0.33	2.16792e-154
Epithelial cells	16	NPM1	3.43827e-157	-0.280045	0.088	0.241	7.15263e-153
Epithelial cells	16	TYROBP	1.03011e-141	-0.347829	0.05	0.18	2.14293e-137
Epithelial cells	16	HBA1	4.51559e-141	0.686321	0.475	0.329	9.39379e-137
Epithelial cells	16	VIM	4.84342e-139	-0.332974	0.092	0.233	1.00758e-134
Epithelial cells	16	HBA2	1.74685e-138	0.715615	0.476	0.334	3.63396e-134
Epithelial cells	16	JUNB	8.15692e-126	-0.341821	0.131	0.273	1.69688e-121
Epithelial cells	16	FCER1G	3.16491e-121	-0.266855	0.049	0.165	6.58396e-117
Epithelial cells	16	IL32	1.00741e-119	-0.350146	0.117	0.248	2.09572e-115
Epithelial cells	16	CD52	2.28737e-118	-0.296729	0.088	0.213	4.75842e-114
Epithelial cells	16	HLA-DRA	1.43812e-116	-0.722082	0.093	0.213	2.99171e-112
Epithelial cells	16	LGALS1	3.05966e-116	-0.277061	0.054	0.169	6.365e-112
Epithelial cells	16	HLA-DPB1	6.4744e-113	-0.405883	0.05	0.159	1.34687e-108
Epithelial cells	16	HLA-DRB1	2.32794e-112	-0.423429	0.066	0.18	4.84281e-108
Epithelial cells	16	HLA-DPA1	1.61118e-107	-0.3968	0.047	0.152	3.35173e-103
Epithelial cells	16	FOS	1.40649e-106	-0.348462	0.177	0.311	2.92592e-102
Epithelial cells	16	NKG7	6.26688e-99	-0.405759	0.079	0.186	1.3037e-94
Epithelial cells	16	HMGB1	1.0645e-93	-0.250418	0.19	0.313	2.21447e-89
Epithelial cells	16	CCL4	1.16574e-92	-0.596789	0.095	0.202	2.42509e-88
Epithelial cells	16	CCL5	5.18139e-89	-0.382184	0.12	0.228	1.07788e-84
Epithelial cells	16	KLRB1	1.01549e-88	-0.326405	0.067	0.166	2.11253e-84
Epithelial cells	16	CST3	2.74313e-86	-0.420915	0.062	0.155	5.70654e-82
Epithelial cells	16	CCL3	1.10061e-85	-0.469435	0.033	0.116	2.2896e-81
Epithelial cells	16	CXCR4	4.2893e-84	-0.255101	0.122	0.233	8.92304e-80
Epithelial cells	16	FTL	7.19009e-79	-0.809623	0.717	0.764	1.49575e-74
Epithelial cells	16	CD69	1.07635e-75	-0.258986	0.094	0.191	2.23913e-71
Epithelial cells	16	IFITM3	9.24267e-70	-0.253322	0.141	0.237	1.92275e-65
Epithelial cells	16	CCL4L2	1.83777e-53	-0.288988	0.043	0.106	3.82312e-49
Epithelial cells	16	LYZ	9.5856e-50	-0.37197	0.041	0.1	1.99409e-45
Epithelial cells	16	IFI27	1.69551e-47	-0.267348	0.074	0.139	3.52716e-43
Epithelial cells	16	IGKC	9.25078e-24	-1.14658	0.16	0.217	1.92444e-19
Epithelial cells	16	MT2A	2.46694e-18	-0.315554	0.23	0.274	5.13198e-14
ECs and mesenchymal cells	17	IFI27	0	1.72261	0.848	0.122	0
ECs and mesenchymal cells	17	TM4SF1	0	1.44186	0.721	0.072	0
ECs and mesenchymal cells	17	IFITM3	0	1.30644	0.918	0.22	0
ECs and mesenchymal cells	17	NHERF2	0	1.30305	0.58	0.024	0
ECs and mesenchymal cells	17	IGFBP7	0	1.28731	0.587	0.071	0
ECs and mesenchymal cells	17	MGP	0	1.25332	0.524	0.043	0
ECs and mesenchymal cells	17	VIM	0	1.24227	0.799	0.217	0
ECs and mesenchymal cells	17	RAMP2	0	1.18172	0.751	0.043	0
ECs and mesenchymal cells	17	SPARCL1	0	1.14416	0.587	0.047	0
ECs and mesenchymal cells	17	RBP7	0	1.08898	0.449	0.021	0
ECs and mesenchymal cells	17	SPARC	0	1.07816	0.551	0.057	0
ECs and mesenchymal cells	17	CLDN5	0	1.07224	0.458	0.029	0
ECs and mesenchymal cells	17	GNG11	0	1.04398	0.719	0.075	0
ECs and mesenchymal cells	17	PLVAP	0	1.02911	0.522	0.029	0
ECs and mesenchymal cells	17	PLPP1	0	1.01309	0.592	0.022	0
ECs and mesenchymal cells	17	ID1	0	1.00597	0.48	0.042	0
ECs and mesenchymal cells	17	GSN	0	0.982173	0.612	0.05	0
ECs and mesenchymal cells	17	SPP1	0	0.973584	0.207	0.032	0
ECs and mesenchymal cells	17	A2M	0	0.957812	0.681	0.083	0
ECs and mesenchymal cells	17	SAT1	0	0.911763	0.473	0.276	0
ECs and mesenchymal cells	17	TMSB10	0	0.898067	0.938	0.605	0
ECs and mesenchymal cells	17	STC1	0	0.894461	0.331	0.015	0
ECs and mesenchymal cells	17	SRP14	0	0.859984	0.677	0.283	0
ECs and mesenchymal cells	17	CRIP2	0	0.843036	0.634	0.033	0
ECs and mesenchymal cells	17	ID3	0	0.815493	0.542	0.082	0
ECs and mesenchymal cells	17	TIMP3	0	0.807377	0.466	0.038	0
ECs and mesenchymal cells	17	SPRY1	0	0.786222	0.424	0.039	0
ECs and mesenchymal cells	17	CAV1	0	0.75584	0.508	0.038	0
ECs and mesenchymal cells	17	CD9	0	0.741817	0.518	0.05	0
ECs and mesenchymal cells	17	HSPG2	0	0.739204	0.52	0.032	0
ECs and mesenchymal cells	17	FKBP1A	0	0.738368	0.63	0.112	0
ECs and mesenchymal cells	17	RNASE1	0	0.712986	0.534	0.046	0
ECs and mesenchymal cells	17	HES1	0	0.697582	0.451	0.092	0
ECs and mesenchymal cells	17	ENG	0	0.690073	0.489	0.04	0
ECs and mesenchymal cells	17	IGFBP3	0	0.679784	0.272	0.015	0
ECs and mesenchymal cells	17	FABP4	0	0.668643	0.171	0.015	0
ECs and mesenchymal cells	17	FOS	0	0.666867	0.581	0.303	0
ECs and mesenchymal cells	17	CLEC14A	0	0.651069	0.457	0.02	0
ECs and mesenchymal cells	17	CD59	0	0.642538	0.517	0.073	0
ECs and mesenchymal cells	17	HSPB1	0	0.624017	0.587	0.226	0
ECs and mesenchymal cells	17	TSC22D1	0	0.623695	0.44	0.051	0
ECs and mesenchymal cells	17	EGFL7	0	0.618873	0.491	0.038	0
ECs and mesenchymal cells	17	PECAM1	0	0.615241	0.492	0.032	0
ECs and mesenchymal cells	17	NEAT1	0	0.603282	0.719	0.314	0
ECs and mesenchymal cells	17	TCF4	0	0.594633	0.468	0.041	0
ECs and mesenchymal cells	17	EPAS1	0	0.581661	0.467	0.03	0
ECs and mesenchymal cells	17	HYAL2	0	0.577144	0.435	0.021	0
ECs and mesenchymal cells	17	ANXA2	0	0.572001	0.538	0.112	0
ECs and mesenchymal cells	17	CALCRL	0	0.570404	0.416	0.02	0
ECs and mesenchymal cells	17	CXCL12	0	0.548359	0.282	0.023	0
ECs and mesenchymal cells	17	EMP1	0	0.544738	0.362	0.021	0
ECs and mesenchymal cells	17	BCAM	0	0.543744	0.427	0.023	0
ECs and mesenchymal cells	17	FLT1	0	0.540906	0.376	0.02	0
ECs and mesenchymal cells	17	RDX	0	0.538435	0.397	0.035	0
ECs and mesenchymal cells	17	COL4A1	0	0.5275	0.327	0.021	0
ECs and mesenchymal cells	17	VWF	0	0.524535	0.286	0.024	0
ECs and mesenchymal cells	17	INSR	0	0.513693	0.291	0.032	0
ECs and mesenchymal cells	17	APP	0	0.508981	0.429	0.042	0
ECs and mesenchymal cells	17	EMCN	0	0.507191	0.389	0.018	0
ECs and mesenchymal cells	17	ADGRL4	0	0.498396	0.372	0.018	0
ECs and mesenchymal cells	17	LMNA	0	0.498352	0.407	0.082	0
ECs and mesenchymal cells	17	IFI6	0	0.497494	0.357	0.062	0
ECs and mesenchymal cells	17	HLA-E	0	0.487751	0.681	0.291	0
ECs and mesenchymal cells	17	HLA-B	0	0.479344	0.837	0.497	0
ECs and mesenchymal cells	17	ZFP36	0	0.478863	0.426	0.225	0
ECs and mesenchymal cells	17	IFITM2	0	0.474541	0.625	0.219	0
ECs and mesenchymal cells	17	RHOC	0	0.473441	0.425	0.071	0
ECs and mesenchymal cells	17	RAMP3	0	0.470382	0.329	0.026	0
ECs and mesenchymal cells	17	CAVIN1	0	0.470107	0.361	0.02	0
ECs and mesenchymal cells	17	BST2	0	0.46746	0.43	0.098	0
ECs and mesenchymal cells	17	ESAM	0	0.464899	0.379	0.021	0
ECs and mesenchymal cells	17	PODXL	0	0.46355	0.343	0.007	0
ECs and mesenchymal cells	17	AQP1	0	0.459069	0.34	0.033	0
ECs and mesenchymal cells	17	IGFBP4	0	0.458644	0.341	0.05	0
ECs and mesenchymal cells	17	KLF2	0	0.45729	0.346	0.044	0
ECs and mesenchymal cells	17	DEPP1	0	0.444718	0.222	0.029	0
ECs and mesenchymal cells	17	MEF2C	0	0.44183	0.364	0.051	0
ECs and mesenchymal cells	17	JUNB	0	0.438818	0.513	0.265	0
ECs and mesenchymal cells	17	ITM2B	0	0.433854	0.526	0.2	0
ECs and mesenchymal cells	17	VAMP5	0	0.429059	0.389	0.072	0
ECs and mesenchymal cells	17	NOTCH4	0	0.423893	0.327	0.013	0
ECs and mesenchymal cells	17	TGFBR2	0	0.423166	0.319	0.037	0
ECs and mesenchymal cells	17	ADAMTS1	0	0.420406	0.251	0.019	0
ECs and mesenchymal cells	17	STOM	0	0.418105	0.376	0.068	0
ECs and mesenchymal cells	17	SELENOW	0	0.416126	0.351	0.068	0
ECs and mesenchymal cells	17	ADIRF	0	0.406	0.222	0.042	0
ECs and mesenchymal cells	17	ICAM2	0	0.402384	0.328	0.034	0
ECs and mesenchymal cells	17	CD34	0	0.40068	0.312	0.012	0
ECs and mesenchymal cells	17	NPDC1	0	0.399575	0.318	0.018	0
ECs and mesenchymal cells	17	COL4A2	0	0.394742	0.26	0.018	0
ECs and mesenchymal cells	17	CD93	0	0.384031	0.287	0.018	0
ECs and mesenchymal cells	17	GJA4	0	0.379838	0.232	0.009	0
ECs and mesenchymal cells	17	ITGB1	0	0.378549	0.365	0.072	0
ECs and mesenchymal cells	17	PLPP3	0	0.372118	0.271	0.033	0
ECs and mesenchymal cells	17	PCAT19	0	0.360075	0.292	0.029	0
ECs and mesenchymal cells	17	ARHGAP29	0	0.351529	0.281	0.02	0
ECs and mesenchymal cells	17	TAGLN2	0	0.346412	0.396	0.133	0
ECs and mesenchymal cells	17	EFNB2	0	0.33442	0.252	0.011	0
ECs and mesenchymal cells	17	SNX3	0	0.330535	0.296	0.071	0
ECs and mesenchymal cells	17	PTMA	0	0.330377	0.882	0.65	0
Lymphoid cells	18	H4C3	0	1.57295	0.506	0.13	0
Lymphoid cells	18	STMN1	0	1.39916	0.818	0.11	0
Lymphoid cells	18	TUBA1B	0	1.27706	0.849	0.253	0
Lymphoid cells	18	HMGB2	0	1.25118	0.779	0.166	0
Lymphoid cells	18	TUBB	0	1.09266	0.726	0.149	0
Lymphoid cells	18	HMGN2	0	1.08689	0.703	0.149	0
Lymphoid cells	18	HMGB1	0	1.04934	0.81	0.3	0
Lymphoid cells	18	H2AZ1	0	1.01571	0.803	0.198	0
Lymphoid cells	18	PTMA	0	0.978778	0.925	0.649	0
Lymphoid cells	18	GAPDH	0	0.766106	0.799	0.426	0
Lymphoid cells	18	ACTB	0	0.67866	0.825	0.603	0
Lymphoid cells	18	PCLAF	0	0.626125	0.485	0.06	0
Lymphoid cells	18	TOP2A	0	0.605058	0.382	0.027	0
Lymphoid cells	18	UBE2C	0	0.599013	0.364	0.034	0
Lymphoid cells	18	PPIA	0	0.574823	0.699	0.294	0
Lymphoid cells	18	PTTG1	0	0.506935	0.389	0.068	0
Lymphoid cells	18	CALM2	0	0.496121	0.603	0.282	0
Lymphoid cells	18	CFL1	0	0.470198	0.651	0.369	0
Lymphoid cells	18	CKS1B	0	0.468471	0.379	0.038	0
Lymphoid cells	18	ACTG1	0	0.46279	0.551	0.315	0
Lymphoid cells	18	ARL6IP1	0	0.455881	0.332	0.11	0
Lymphoid cells	18	NUSAP1	0	0.448222	0.346	0.031	0
Lymphoid cells	18	RAN	0	0.423028	0.489	0.153	0
Lymphoid cells	18	DUT	0	0.413044	0.347	0.069	0
Lymphoid cells	18	NUCKS1	0	0.389448	0.377	0.093	0
Lymphoid cells	18	IGLL1	0	0.382194	0.127	0.011	0
Lymphoid cells	18	TPI1	0	0.371849	0.415	0.16	0
Lymphoid cells	18	HNRNPA2B1	0	0.370441	0.497	0.199	0
Lymphoid cells	18	TUBB4B	0	0.369234	0.337	0.087	0
Lymphoid cells	18	CDK1	0	0.365344	0.286	0.025	0
Lymphoid cells	18	SMC4	0	0.362034	0.309	0.044	0
Lymphoid cells	18	H2AZ2	0	0.36139	0.325	0.053	0
Lymphoid cells	18	SLC25A5	0	0.357992	0.397	0.119	0
Lymphoid cells	18	BIRC5	0	0.354796	0.277	0.021	0
Lymphoid cells	18	PCNA	0	0.349866	0.276	0.04	0
Lymphoid cells	18	CKS2	0	0.347453	0.323	0.08	0
Lymphoid cells	18	CENPF	0	0.338828	0.226	0.032	0
Lymphoid cells	18	DEK	0	0.334076	0.301	0.053	0
Lymphoid cells	18	HNRNPA1	0	0.329965	0.536	0.289	0
Lymphoid cells	18	COX8A	0	0.329101	0.394	0.132	0
Lymphoid cells	18	RRM2	0	0.32842	0.259	0.033	0
Lymphoid cells	18	TK1	0	0.324503	0.245	0.02	0
Lymphoid cells	18	KPNA2	0	0.30618	0.218	0.036	0
Lymphoid cells	18	CHCHD2	0	0.295359	0.461	0.219	0
Lymphoid cells	18	SUMO2	0	0.29387	0.399	0.168	0
Lymphoid cells	18	CDKN3	0	0.263085	0.204	0.021	0
Lymphoid cells	18	AKR1C3	0	0.250428	0.143	0.037	0
Lymphoid cells	18	UBB	6.19127e-300	0.357441	0.686	0.465	1.28797e-295
Lymphoid cells	18	H3-3A	5.28205e-297	0.430339	0.568	0.36	1.09882e-292
Lymphoid cells	18	MALAT1	4.58914e-270	-0.94392	0.78	0.845	9.54679e-266
Lymphoid cells	18	SPINK1	1.35774e-259	0.355643	0.12	0.032	2.82452e-255
Lymphoid cells	18	PFN1	8.40728e-257	0.472053	0.553	0.359	1.74897e-252
Lymphoid cells	18	RARRES2	6.34022e-233	0.317715	0.203	0.08	1.31896e-228
Lymphoid cells	18	HSP90AA1	4.5448e-220	0.402454	0.621	0.419	9.45456e-216
Lymphoid cells	18	FTL	3.4545e-218	-0.914725	0.605	0.766	7.1864e-214
Lymphoid cells	18	GSTA1	7.75422e-173	0.373646	0.13	0.047	1.61311e-168
Lymphoid cells	18	HBB	2.61121e-162	-1.11584	0.123	0.278	5.43209e-158
Lymphoid cells	18	JUNB	2.59238e-144	-0.420924	0.121	0.273	5.39293e-140
Lymphoid cells	18	APOH	5.14929e-131	0.283006	0.204	0.103	1.07121e-126
Lymphoid cells	18	MT1G	1.43433e-130	-0.566043	0.035	0.157	2.98383e-126
Lymphoid cells	18	AHSP	8.84828e-124	-0.450165	0.115	0.263	1.84071e-119
Lymphoid cells	18	VTN	1.28665e-113	0.268955	0.222	0.121	2.67663e-109
Lymphoid cells	18	FTH1	1.75698e-106	-0.499946	0.529	0.639	3.65504e-102
Lymphoid cells	18	MT1H	7.20168e-104	-0.310538	0.011	0.103	1.49817e-99
Lymphoid cells	18	NEAT1	2.56364e-87	-0.396368	0.199	0.325	5.33313e-83
Lymphoid cells	18	ZFP36	3.25284e-86	-0.258308	0.12	0.232	6.76688e-82
Lymphoid cells	18	HBM	2.85009e-85	-0.277433	0.089	0.202	5.92903e-81
Lymphoid cells	18	SAT1	3.25634e-79	-0.356851	0.171	0.282	6.77417e-75
Lymphoid cells	18	CST3	2.64358e-73	-0.346236	0.064	0.155	5.49943e-69
Lymphoid cells	18	HBA1	3.69592e-66	-1.45717	0.271	0.333	7.68862e-62
Lymphoid cells	18	HBG2	1.59369e-65	-2.12097	0.281	0.334	3.31535e-61
Lymphoid cells	18	HBA2	6.35572e-61	-1.6892	0.284	0.338	1.32218e-56
Lymphoid cells	18	TPT1	2.90605e-45	-0.292937	0.547	0.586	6.04546e-41
Lymphoid cells	18	HLA-DPA1	2.4641e-26	-0.260992	0.101	0.151	5.12607e-22
Lymphoid cells	18	HLA-DPB1	9.88325e-18	-0.259586	0.118	0.158	2.05601e-13
Lymphoid cells	18	IGKC	2.36128e-15	-0.905997	0.172	0.217	4.91216e-11
Lymphoid cells	18	EEF1A1	5.89074e-15	-0.271149	0.707	0.695	1.22545e-10
Lymphoid cells	18	HLA-DRA	4.65026e-06	-0.329415	0.254	0.21	0.0967394
Lymphoid cells	18	ALB	0.00018662	0.380562	0.346	0.351	1
Epithelial cells	19	PRDX2	0	0.44528	0.467	0.232	0
Epithelial cells	19	UQCRQ	0	0.424225	0.495	0.206	0
Epithelial cells	19	ATP5IF1	0	0.357627	0.382	0.159	0
Epithelial cells	19	ATP5ME	0	0.337958	0.427	0.201	0
Epithelial cells	19	SLIRP	0	0.273025	0.282	0.107	0
Epithelial cells	19	MALAT1	0	-1.12335	0.626	0.848	0
Epithelial cells	19	PEBP1	2.71394e-295	0.289195	0.325	0.138	5.64582e-291
Epithelial cells	19	ALB	2.44284e-272	0.717052	0.567	0.347	5.08184e-268
Epithelial cells	19	AMBP	3.0979e-264	0.360434	0.311	0.134	6.44456e-260
Epithelial cells	19	TMSB4X	2.985e-262	-0.824644	0.544	0.709	6.2097e-258
Epithelial cells	19	SRGN	5.11313e-256	-0.51577	0.114	0.355	1.06368e-251
Epithelial cells	19	NDUFA4	3.8815e-249	0.306863	0.435	0.234	8.07468e-245
Epithelial cells	19	COX7C	8.866e-227	0.353135	0.552	0.353	1.84439e-222
Epithelial cells	19	HLA-B	1.78592e-225	-0.455493	0.267	0.509	3.71525e-221
Epithelial cells	19	AHSP	2.41141e-214	0.505301	0.454	0.256	5.01646e-210
Epithelial cells	19	RARRES2	2.20103e-212	0.271489	0.207	0.08	4.5788e-208
Epithelial cells	19	APOC3	2.4715e-211	0.733544	0.393	0.211	5.14146e-207
Epithelial cells	19	B2M	5.01491e-211	-0.644228	0.602	0.737	1.04325e-206
Epithelial cells	19	APOC1	1.13116e-210	0.441117	0.413	0.223	2.35314e-206
Epithelial cells	19	RBP4	1.82741e-204	0.428485	0.267	0.12	3.80157e-200
Epithelial cells	19	SOD1	2.18229e-196	0.271514	0.364	0.195	4.53982e-192
Epithelial cells	19	BLVRB	4.20401e-187	0.33376	0.393	0.22	8.74561e-183
Epithelial cells	19	GSTA1	2.01964e-186	0.261541	0.14	0.047	4.20146e-182
Epithelial cells	19	DEFB1	6.022e-186	0.36517	0.1	0.028	1.25276e-181
Epithelial cells	19	GC	2.59781e-182	0.252255	0.199	0.081	5.40423e-178
Epithelial cells	19	JUNB	4.86054e-175	-0.440199	0.089	0.273	1.01114e-170
Epithelial cells	19	CD74	5.93497e-174	-0.892452	0.135	0.32	1.23465e-169
Epithelial cells	19	SERPINA1	4.54628e-172	0.273787	0.376	0.209	9.45763e-168
Epithelial cells	19	TMSB10	1.6613e-165	-0.443063	0.439	0.615	3.456e-161
Epithelial cells	19	APOA1	1.20984e-164	0.421359	0.37	0.21	2.51683e-160
Epithelial cells	19	GAPDH	2.22161e-163	0.429228	0.602	0.43	4.62161e-159
Epithelial cells	19	ZFP36	2.19786e-162	-0.341131	0.064	0.232	4.5722e-158
Epithelial cells	19	HLA-E	4.54448e-162	-0.275096	0.116	0.303	9.45388e-158
Epithelial cells	19	HLA-A	4.68235e-161	-0.364937	0.242	0.442	9.74069e-157
Epithelial cells	19	HINT1	2.87931e-157	0.254425	0.443	0.275	5.98983e-153
Epithelial cells	19	APOA2	8.10338e-148	0.578405	0.46	0.309	1.68575e-143
Epithelial cells	19	HLA-C	7.29828e-144	-0.337607	0.244	0.429	1.51826e-139
Epithelial cells	19	CCL4	1.34148e-143	-0.737258	0.053	0.202	2.79069e-139
Epithelial cells	19	TTR	1.02971e-141	0.356463	0.255	0.129	2.1421e-137
Epithelial cells	19	VIM	7.02105e-141	-0.338412	0.075	0.233	1.46059e-136
Epithelial cells	19	NEAT1	1.49349e-138	-0.486677	0.153	0.325	3.1069e-134
Epithelial cells	19	TYROBP	1.04982e-137	-0.36393	0.039	0.179	2.18395e-133
Epithelial cells	19	HBA1	1.42377e-130	0.535964	0.502	0.329	2.96187e-126
Epithelial cells	19	HBA2	3.28936e-129	0.554622	0.502	0.334	6.84285e-125
Epithelial cells	19	FCER1G	1.16189e-128	-0.292179	0.033	0.165	2.41709e-124
Epithelial cells	19	FOS	1.62247e-127	-0.405216	0.148	0.311	3.37523e-123
Epithelial cells	19	CXCR4	3.2652e-127	-0.351132	0.082	0.234	6.7926e-123
Epithelial cells	19	CCL5	8.51506e-127	-0.463583	0.082	0.228	1.77139e-122
Epithelial cells	19	HLA-DRA	1.40861e-126	-0.755639	0.073	0.213	2.93033e-122
Epithelial cells	19	SAT1	8.54317e-126	-0.447077	0.131	0.283	1.77723e-121
Epithelial cells	19	HLA-DRB1	5.86514e-117	-0.439837	0.051	0.179	1.22013e-112
Epithelial cells	19	ACTB	1.67358e-110	-0.463769	0.505	0.609	3.48154e-106
Epithelial cells	19	CD69	9.55871e-109	-0.337853	0.062	0.191	1.9885e-104
Epithelial cells	19	S100A6	3.6218e-104	0.275487	0.476	0.332	7.53444e-100
Epithelial cells	19	HLA-DPB1	5.37883e-104	-0.413834	0.044	0.159	1.11896e-99
Epithelial cells	19	BTG1	9.3472e-98	-0.251834	0.1	0.229	1.9445e-93
Epithelial cells	19	HLA-DPA1	5.59763e-96	-0.401197	0.043	0.152	1.16447e-91
Epithelial cells	19	CD52	4.97461e-93	-0.266782	0.089	0.213	1.03487e-88
Epithelial cells	19	NKG7	1.85e-89	-0.372217	0.072	0.186	3.84855e-85
Epithelial cells	19	ORM1	3.52169e-88	0.378187	0.182	0.097	7.32618e-84
Epithelial cells	19	CCL3	3.08002e-87	-0.48586	0.023	0.116	6.40737e-83
Epithelial cells	19	KLRB1	5.38591e-79	-0.287975	0.062	0.166	1.12043e-74
Epithelial cells	19	CCL4L2	2.74313e-70	-0.33403	0.026	0.106	5.70653e-66
Epithelial cells	19	HSPA1A	3.0877e-52	-0.34358	0.189	0.28	6.42335e-48
Epithelial cells	19	IGKC	7.07451e-41	-1.20209	0.135	0.217	1.47171e-36
Epithelial cells	19	LYZ	7.30827e-38	-0.366293	0.044	0.1	1.52034e-33
Epithelial cells	19	S100A8	1.19784e-12	-0.547641	0.072	0.101	2.49186e-08
Epithelial cells	19	CST3	5.27216e-12	-0.325384	0.124	0.153	1.09677e-07
ECs and mesenchymal cells	2	FCN3	0	1.40382	0.426	0.048	0
ECs and mesenchymal cells	2	DNASE1L3	0	1.40377	0.539	0.071	0
ECs and mesenchymal cells	2	IFI27	0	1.006	0.597	0.111	0
ECs and mesenchymal cells	2	HES1	0	0.892852	0.438	0.08	0
ECs and mesenchymal cells	2	IFITM3	0	0.881071	0.725	0.206	0
ECs and mesenchymal cells	2	CRHBP	0	0.829916	0.343	0.031	0
ECs and mesenchymal cells	2	IGFBP7	0	0.804324	0.408	0.063	0
ECs and mesenchymal cells	2	GNG11	0	0.722699	0.507	0.065	0
ECs and mesenchymal cells	2	CTSL	0	0.719021	0.333	0.062	0
ECs and mesenchymal cells	2	TIMP1	0	0.61936	0.426	0.121	0
ECs and mesenchymal cells	2	TM4SF1	0	0.600089	0.42	0.067	0
ECs and mesenchymal cells	2	FCN2	0	0.539166	0.243	0.017	0
ECs and mesenchymal cells	2	SELENOP	0	0.530779	0.426	0.16	0
ECs and mesenchymal cells	2	SPARC	0	0.521992	0.364	0.05	0
ECs and mesenchymal cells	2	SPARCL1	0	0.520699	0.261	0.046	0
ECs and mesenchymal cells	2	CLEC1B	0	0.512585	0.246	0.027	0
ECs and mesenchymal cells	2	ID3	0	0.493601	0.358	0.077	0
ECs and mesenchymal cells	2	RAMP2	0	0.470544	0.337	0.042	0
ECs and mesenchymal cells	2	ENG	0	0.462324	0.309	0.035	0
ECs and mesenchymal cells	2	CLEC4G	0	0.45472	0.179	0.01	0
ECs and mesenchymal cells	2	MGP	0	0.451748	0.215	0.044	0
ECs and mesenchymal cells	2	ID1	0	0.446776	0.269	0.039	0
ECs and mesenchymal cells	2	FOS	0	0.424752	0.494	0.298	0
ECs and mesenchymal cells	2	OIT3	0	0.406958	0.234	0.018	0
ECs and mesenchymal cells	2	PLVAP	0	0.401818	0.229	0.029	0
ECs and mesenchymal cells	2	A2M	0	0.400175	0.346	0.082	0
ECs and mesenchymal cells	2	PLPP3	0	0.39999	0.266	0.025	0
ECs and mesenchymal cells	2	HLA-E	0	0.398988	0.556	0.285	0
ECs and mesenchymal cells	2	BST2	0	0.397652	0.36	0.09	0
ECs and mesenchymal cells	2	IGFBP4	0	0.389346	0.286	0.043	0
ECs and mesenchymal cells	2	NEAT1	0	0.385039	0.492	0.312	0
ECs and mesenchymal cells	2	RNASE1	0	0.377726	0.286	0.044	0
ECs and mesenchymal cells	2	CD36	0	0.375403	0.293	0.077	0
ECs and mesenchymal cells	2	HSPG2	0	0.3642	0.265	0.03	0
ECs and mesenchymal cells	2	B2M	0	0.360862	0.926	0.723	0
ECs and mesenchymal cells	2	PRCP	0	0.353133	0.267	0.033	0
ECs and mesenchymal cells	2	AKAP12	0	0.352576	0.18	0.021	0
ECs and mesenchymal cells	2	ITM2B	0	0.350027	0.433	0.194	0
ECs and mesenchymal cells	2	CLEC4M	0	0.343205	0.174	0.013	0
ECs and mesenchymal cells	2	TIMP3	0	0.339111	0.24	0.036	0
ECs and mesenchymal cells	2	CLDN5	0	0.336914	0.222	0.027	0
ECs and mesenchymal cells	2	APP	0	0.335369	0.275	0.037	0
ECs and mesenchymal cells	2	MYL6	0	0.330227	0.618	0.417	0
ECs and mesenchymal cells	2	RAMP3	0	0.323711	0.224	0.022	0
ECs and mesenchymal cells	2	VAMP5	0	0.317081	0.292	0.066	0
ECs and mesenchymal cells	2	NHERF2	0	0.316	0.192	0.027	0
ECs and mesenchymal cells	2	VWF	0	0.315501	0.173	0.022	0
ECs and mesenchymal cells	2	FKBP1A	0	0.313468	0.325	0.111	0
ECs and mesenchymal cells	2	CAVIN2	0	0.312704	0.232	0.029	0
ECs and mesenchymal cells	2	HSPB1	0	0.310441	0.465	0.221	0
ECs and mesenchymal cells	2	EGFL7	0	0.308491	0.249	0.036	0
ECs and mesenchymal cells	2	SPRY1	0	0.307689	0.186	0.039	0
ECs and mesenchymal cells	2	CD59	0	0.302523	0.281	0.071	0
ECs and mesenchymal cells	2	PCAT19	0	0.300909	0.235	0.023	0
ECs and mesenchymal cells	2	TGFBR2	0	0.297105	0.236	0.032	0
ECs and mesenchymal cells	2	RBP7	0	0.289232	0.139	0.024	0
ECs and mesenchymal cells	2	PLPP1	0	0.288455	0.183	0.026	0
ECs and mesenchymal cells	2	TFPI	0	0.288208	0.217	0.036	0
ECs and mesenchymal cells	2	CCL14	0	0.284906	0.181	0.015	0
ECs and mesenchymal cells	2	TCIM	0	0.280199	0.203	0.034	0
ECs and mesenchymal cells	2	FCGRT	0	0.278509	0.286	0.086	0
ECs and mesenchymal cells	2	TSPAN7	0	0.277076	0.199	0.02	0
ECs and mesenchymal cells	2	MS4A6A	0	0.276238	0.22	0.08	0
ECs and mesenchymal cells	2	TCF4	0	0.275064	0.225	0.04	0
ECs and mesenchymal cells	2	ANXA2	0	0.274968	0.303	0.111	0
ECs and mesenchymal cells	2	ACP5	0	0.274253	0.173	0.027	0
ECs and mesenchymal cells	2	S100A16	0	0.272007	0.222	0.032	0
ECs and mesenchymal cells	2	IL6ST	0	0.272005	0.216	0.033	0
ECs and mesenchymal cells	2	GSN	0	0.262662	0.202	0.054	0
ECs and mesenchymal cells	2	IL33	0	0.250625	0.182	0.019	0
ECs and mesenchymal cells	2	STAB1	0	0.250275	0.151	0.015	0
ECs and mesenchymal cells	2	CD52	0	-0.375681	0.055	0.219	0
ECs and mesenchymal cells	2	TYROBP	0	-0.377999	0.042	0.185	0
ECs and mesenchymal cells	2	KLRB1	0	-0.402576	0.045	0.171	0
ECs and mesenchymal cells	2	CD69	0	-0.409993	0.049	0.196	0
ECs and mesenchymal cells	2	CXCR4	0	-0.450335	0.063	0.241	0
ECs and mesenchymal cells	2	NKG7	0	-0.482069	0.053	0.191	0
ECs and mesenchymal cells	2	CCL5	0	-0.504148	0.085	0.234	0
ECs and mesenchymal cells	2	S100A4	0	-0.526193	0.107	0.328	0
ECs and mesenchymal cells	2	HBA1	0	-1.10198	0.2	0.339	0
ECs and mesenchymal cells	2	HBA2	0	-1.19958	0.205	0.344	0
ECs and mesenchymal cells	2	HBG2	0	-1.27723	0.197	0.341	0
ECs and mesenchymal cells	2	CCL4	2.20711e-299	-0.703608	0.084	0.206	4.59145e-295
ECs and mesenchymal cells	2	AHSP	1.25279e-294	-0.486711	0.134	0.267	2.60617e-290
ECs and mesenchymal cells	2	IL32	9.47187e-289	-0.358522	0.124	0.252	1.97043e-284
ECs and mesenchymal cells	2	SRGN	2.83727e-288	-0.360707	0.224	0.358	5.90237e-284
ECs and mesenchymal cells	2	LTB	4.41193e-282	-0.267198	0.016	0.112	9.17814e-278
ECs and mesenchymal cells	2	FCER1G	7.55148e-276	-0.268292	0.058	0.168	1.57093e-271
ECs and mesenchymal cells	2	HBM	5.83027e-273	-0.385876	0.086	0.206	1.21287e-268
ECs and mesenchymal cells	2	SERPINA1	5.52504e-252	-0.524691	0.103	0.218	1.14937e-247
ECs and mesenchymal cells	2	CCL3	4.44379e-234	-0.490441	0.031	0.12	9.24441e-230
ECs and mesenchymal cells	2	APOC1	2.00286e-232	-0.483151	0.12	0.233	4.16654e-228
ECs and mesenchymal cells	2	HBB	1.14549e-227	-0.881608	0.173	0.281	2.38296e-223
ECs and mesenchymal cells	2	MT1G	5.71554e-218	-0.520621	0.065	0.159	1.189e-213
ECs and mesenchymal cells	2	ACTB	3.04739e-214	-0.463647	0.559	0.61	6.33948e-210
ECs and mesenchymal cells	2	APOA1	1.05264e-207	-0.514764	0.114	0.219	2.18981e-203
ECs and mesenchymal cells	2	APOA2	4.43377e-203	-0.858603	0.213	0.317	9.22358e-199
ECs and mesenchymal cells	2	APOC3	8.87942e-199	-0.597715	0.118	0.219	1.84718e-194
ECs and mesenchymal cells	2	ALB	1.88e-190	-0.882264	0.255	0.356	3.91097e-186
ECs and mesenchymal cells	2	MT1H	1.53139e-176	-0.279781	0.032	0.105	3.18574e-172
Epithelial cells	20	ALB	0	2.59729	0.857	0.342	0
Epithelial cells	20	APOA2	0	2.51529	0.735	0.304	0
Epithelial cells	20	APOC3	0	2.27486	0.749	0.204	0
Epithelial cells	20	APOC1	0	2.17539	0.76	0.217	0
Epithelial cells	20	HP	0	2.13326	0.53	0.074	0
Epithelial cells	20	APOA1	0	2.11742	0.725	0.204	0
Epithelial cells	20	SERPINA1	0	2.09433	0.806	0.201	0
Epithelial cells	20	ORM1	0	1.97886	0.581	0.09	0
Epithelial cells	20	TTR	0	1.91694	0.667	0.122	0
Epithelial cells	20	RBP4	0	1.78073	0.698	0.113	0
Epithelial cells	20	AMBP	0	1.74873	0.732	0.126	0
Epithelial cells	20	SAA1	0	1.6018	0.208	0.039	0
Epithelial cells	20	APOH	0	1.56563	0.634	0.096	0
Epithelial cells	20	VTN	0	1.53712	0.678	0.113	0
Epithelial cells	20	FGB	0	1.52766	0.571	0.08	0
Epithelial cells	20	FGG	0	1.44711	0.567	0.074	0
Epithelial cells	20	FGA	0	1.38734	0.549	0.072	0
Epithelial cells	20	TF	0	1.32248	0.63	0.102	0
Epithelial cells	20	FABP1	0	1.31797	0.563	0.109	0
Epithelial cells	20	SAA2	0	1.23047	0.148	0.025	0
Epithelial cells	20	AHSG	0	1.18773	0.567	0.109	0
Epithelial cells	20	APOE	0	1.18608	0.503	0.097	0
Epithelial cells	20	ORM2	0	1.17144	0.505	0.055	0
Epithelial cells	20	CLU	0	1.14747	0.694	0.109	0
Epithelial cells	20	GC	0	1.10033	0.585	0.075	0
Epithelial cells	20	C3	0	1.07135	0.445	0.064	0
Epithelial cells	20	MT2A	0	1.05842	0.616	0.267	0
Epithelial cells	20	MT1G	0	1.03966	0.441	0.149	0
Epithelial cells	20	HPX	0	1.00265	0.472	0.05	0
Epithelial cells	20	ALDOB	0	0.959806	0.493	0.061	0
Epithelial cells	20	SERPINC1	0	0.918706	0.455	0.042	0
Epithelial cells	20	KNG1	0	0.876059	0.512	0.059	0
Epithelial cells	20	FGL1	0	0.835016	0.407	0.044	0
Epithelial cells	20	CYP2E1	0	0.832351	0.252	0.022	0
Epithelial cells	20	RARRES2	0	0.819881	0.509	0.075	0
Epithelial cells	20	APOB	0	0.767128	0.483	0.067	0
Epithelial cells	20	ANG	0	0.766262	0.408	0.038	0
Epithelial cells	20	GSTA1	0	0.723842	0.355	0.043	0
Epithelial cells	20	ADH1B	0	0.721596	0.39	0.039	0
Epithelial cells	20	MGST1	0	0.717357	0.488	0.068	0
Epithelial cells	20	SPINK1	0	0.70551	0.199	0.031	0
Epithelial cells	20	MT1X	0	0.695772	0.403	0.089	0
Epithelial cells	20	APOC2	0	0.692493	0.355	0.038	0
Epithelial cells	20	AGXT	0	0.661447	0.424	0.054	0
Epithelial cells	20	PLA2G2A	0	0.655498	0.139	0.014	0
Epithelial cells	20	CYB5A	0	0.654364	0.493	0.071	0
Epithelial cells	20	SELENOP	0	0.648035	0.577	0.168	0
Epithelial cells	20	MT1E	0	0.646582	0.415	0.087	0
Epithelial cells	20	AZGP1	0	0.630864	0.396	0.041	0
Epithelial cells	20	DCXR	0	0.621113	0.43	0.081	0
Epithelial cells	20	AGT	0	0.612757	0.415	0.056	0
Epithelial cells	20	UQCRQ	0	0.594428	0.571	0.205	0
Epithelial cells	20	CFHR1	0	0.574319	0.336	0.024	0
Epithelial cells	20	PEBP1	0	0.566135	0.529	0.134	0
Epithelial cells	20	SERPING1	0	0.550107	0.419	0.061	0
Epithelial cells	20	TMEM176B	0	0.521518	0.404	0.052	0
Epithelial cells	20	CES1	0	0.515628	0.319	0.04	0
Epithelial cells	20	F2	0	0.515062	0.369	0.038	0
Epithelial cells	20	APCS	0	0.503947	0.287	0.023	0
Epithelial cells	20	CRP	0	0.496906	0.114	0.015	0
Epithelial cells	20	HRG	0	0.488323	0.286	0.026	0
Epithelial cells	20	C1S	0	0.48227	0.329	0.039	0
Epithelial cells	20	CFH	0	0.48162	0.319	0.041	0
Epithelial cells	20	HPD	0	0.480651	0.278	0.024	0
Epithelial cells	20	HAMP	0	0.473094	0.11	0.01	0
Epithelial cells	20	EPHX1	0	0.464327	0.303	0.038	0
Epithelial cells	20	DEFB1	0	0.457458	0.155	0.027	0
Epithelial cells	20	CP	0	0.450992	0.286	0.031	0
Epithelial cells	20	HSD17B6	0	0.450897	0.33	0.029	0
Epithelial cells	20	ASGR1	0	0.427244	0.362	0.061	0
Epithelial cells	20	A1BG	0	0.419758	0.227	0.038	0
Epithelial cells	20	TM4SF4	0	0.414331	0.306	0.048	0
Epithelial cells	20	ITIH1	0	0.413887	0.324	0.049	0
Epithelial cells	20	FN1	0	0.411594	0.314	0.055	0
Epithelial cells	20	CYP2A7	0	0.408812	0.178	0.025	0
Epithelial cells	20	TAT	0	0.40826	0.256	0.029	0
Epithelial cells	20	TMEM176A	0	0.398557	0.3	0.034	0
Epithelial cells	20	CPS1	0	0.394364	0.289	0.033	0
Epithelial cells	20	PCK1	0	0.381199	0.225	0.025	0
Epithelial cells	20	HMGCS2	0	0.381147	0.272	0.025	0
Epithelial cells	20	PLG	0	0.375002	0.264	0.026	0
Epithelial cells	20	NUPR1	0	0.373163	0.271	0.066	0
Epithelial cells	20	LEAP2	0	0.36749	0.268	0.032	0
Epithelial cells	20	C1R	0	0.365367	0.264	0.03	0
Epithelial cells	20	KRT18	0	0.364646	0.266	0.051	0
Epithelial cells	20	SAA4	0	0.363694	0.237	0.018	0
Epithelial cells	20	CFB	0	0.357145	0.22	0.02	0
Epithelial cells	20	C4BPA	0	0.356337	0.228	0.014	0
Epithelial cells	20	GATM	0	0.354722	0.268	0.035	0
Epithelial cells	20	DDT	0	0.352798	0.32	0.085	0
Epithelial cells	20	SERPINF1	0	0.352699	0.28	0.03	0
Epithelial cells	20	ITIH3	0	0.35073	0.282	0.045	0
Epithelial cells	20	MAT1A	0	0.350714	0.228	0.029	0
Epithelial cells	20	ITIH2	0	0.343973	0.248	0.026	0
Epithelial cells	20	SOD1	0	0.343312	0.423	0.194	0
Epithelial cells	20	ADH4	0	0.341956	0.219	0.022	0
Epithelial cells	20	PRAP1	0	0.341737	0.201	0.016	0
Epithelial cells	20	FTL	0	0.323242	0.945	0.76	0
Epithelial cells	20	CYP3A4	0	0.317241	0.1	0.007	0
Epithelial cells	20	ANGPTL3	0	0.31476	0.222	0.02	0
Epithelial cells	21	DEFB1	0	1.88384	0.712	0.018	0
Epithelial cells	21	ANXA4	0	1.72622	0.773	0.022	0
Epithelial cells	21	TM4SF4	0	1.57261	0.775	0.041	0
Epithelial cells	21	CLU	0	1.44659	0.818	0.108	0
Epithelial cells	21	KRT8	0	1.35398	0.684	0.037	0
Epithelial cells	21	KRT18	0	1.33961	0.684	0.044	0
Epithelial cells	21	FXYD2	0	1.30144	0.649	0.015	0
Epithelial cells	21	SERPINA1	0	1.26619	0.734	0.204	0
Epithelial cells	21	SPP1	0	1.20152	0.558	0.028	0
Epithelial cells	21	KRT7	0	0.980346	0.451	0.006	0
Epithelial cells	21	AMBP	0	0.963381	0.606	0.129	0
Epithelial cells	21	VTN	0	0.887965	0.604	0.115	0
Epithelial cells	21	GC	0	0.88414	0.563	0.076	0
Epithelial cells	21	JUN	0	0.825115	0.552	0.166	0
Epithelial cells	21	ALB	0	0.823327	0.743	0.344	0
Epithelial cells	21	S100A6	0	0.805601	0.614	0.33	0
Epithelial cells	21	CD24	0	0.764576	0.506	0.028	0
Epithelial cells	21	CLDN10	0	0.722575	0.477	0.005	0
Epithelial cells	21	KRT19	0	0.710471	0.359	0.006	0
Epithelial cells	21	PPDPF	0	0.704418	0.615	0.155	0
Epithelial cells	21	AGT	0	0.694927	0.471	0.055	0
Epithelial cells	21	CXCL1	0	0.637494	0.243	0.007	0
Epithelial cells	21	ELF3	0	0.629216	0.387	0.018	0
Epithelial cells	21	TNFRSF12A	0	0.623709	0.413	0.014	0
Epithelial cells	21	SOX4	0	0.585208	0.386	0.053	0
Epithelial cells	21	CLDN4	0	0.584405	0.323	0.006	0
Epithelial cells	21	SLPI	0	0.581447	0.356	0.024	0
Epithelial cells	21	FOS	0	0.579232	0.576	0.304	0
Epithelial cells	21	SCGB3A1	0	0.569006	0.115	0.008	0
Epithelial cells	21	MMP7	0	0.561099	0.262	0.003	0
Epithelial cells	21	LGALS4	0	0.553952	0.395	0.023	0
Epithelial cells	21	SERPING1	0	0.549047	0.466	0.061	0
Epithelial cells	21	CCN1	0	0.530253	0.315	0.019	0
Epithelial cells	21	CXCL2	0	0.516098	0.244	0.042	0
Epithelial cells	21	TACSTD2	0	0.515361	0.312	0.004	0
Epithelial cells	21	ATP1B1	0	0.511373	0.348	0.029	0
Epithelial cells	21	EGR1	0	0.50292	0.378	0.075	0
Epithelial cells	21	RBP4	0	0.499148	0.407	0.119	0
Epithelial cells	21	CA2	0	0.49892	0.367	0.021	0
Epithelial cells	21	PEBP1	0	0.495861	0.526	0.135	0
Epithelial cells	21	CD59	0	0.4827	0.429	0.077	0
Epithelial cells	21	COX7C	0	0.477938	0.676	0.352	0
Epithelial cells	21	GSTP1	0	0.475171	0.521	0.167	0
Epithelial cells	21	HES1	0	0.452588	0.31	0.096	0
Epithelial cells	21	CXCL6	0	0.445039	0.249	0.002	0
Epithelial cells	21	CALM2	0	0.44308	0.578	0.284	0
Epithelial cells	21	ANXA2	0	0.437216	0.426	0.116	0
Epithelial cells	21	CLDN3	0	0.435285	0.301	0.003	0
Epithelial cells	21	EPCAM	0	0.419945	0.315	0.014	0
Epithelial cells	21	CYB5A	0	0.41473	0.401	0.074	0
Epithelial cells	21	RHOB	0	0.406126	0.333	0.068	0
Epithelial cells	21	FGGY	0	0.397536	0.291	0.011	0
Epithelial cells	21	UQCRQ	0	0.394378	0.512	0.207	0
Epithelial cells	21	TCIM	0	0.384816	0.284	0.039	0
Epithelial cells	21	ATF3	0	0.384673	0.271	0.056	0
Epithelial cells	21	S100A10	0	0.383612	0.434	0.186	0
Epithelial cells	21	CD63	0	0.382023	0.506	0.198	0
Epithelial cells	21	AKR1C1	0	0.381274	0.26	0.03	0
Epithelial cells	21	TM4SF1	0	0.379887	0.326	0.082	0
Epithelial cells	21	CYP3A5	0	0.361835	0.291	0.028	0
Epithelial cells	21	SH3YL1	0	0.358838	0.26	0.008	0
Epithelial cells	21	MT1E	0	0.356344	0.372	0.088	0
Epithelial cells	21	DSTN	0	0.356274	0.376	0.083	0
Epithelial cells	21	PERP	0	0.355757	0.271	0.011	0
Epithelial cells	21	SPINT2	0	0.349302	0.285	0.022	0
Epithelial cells	21	TSPAN8	0	0.344902	0.232	0.009	0
Epithelial cells	21	CYSTM1	0	0.329282	0.272	0.034	0
Epithelial cells	21	UGT2B15	0	0.329258	0.219	0.012	0
Epithelial cells	21	ATP1A1	0	0.323876	0.279	0.044	0
Epithelial cells	21	TPM1	0	0.317003	0.26	0.042	0
Epithelial cells	21	CLDN7	0	0.31157	0.229	0.006	0
Epithelial cells	21	SLC12A2	0	0.296407	0.182	0.009	0
Epithelial cells	21	MGST1	0	0.293012	0.291	0.072	0
Epithelial cells	21	MIF	0	0.290915	0.348	0.128	0
Epithelial cells	21	RARRES2	0	0.290164	0.295	0.079	0
Epithelial cells	21	MPC2	0	0.288501	0.308	0.085	0
Epithelial cells	21	PIGR	0	0.285056	0.124	0.004	0
Epithelial cells	21	LAPTM4A	0	0.280531	0.298	0.082	0
Epithelial cells	21	BEX3	0	0.278881	0.274	0.061	0
Epithelial cells	21	PLPP2	0	0.2734	0.204	0.002	0
Epithelial cells	21	TMEM59	0	0.270995	0.319	0.105	0
Epithelial cells	21	ANXA5	0	0.26955	0.266	0.06	0
Epithelial cells	21	GMNN	0	0.268275	0.202	0.024	0
Epithelial cells	21	SPATS2L	0	0.265537	0.216	0.02	0
Epithelial cells	21	APCS	0	0.264562	0.18	0.025	0
Epithelial cells	21	ITIH2	0	0.258986	0.173	0.027	0
Epithelial cells	21	SORBS2	0	0.258294	0.203	0.019	0
Epithelial cells	21	DCDC2	0	0.257901	0.188	0.002	0
Epithelial cells	21	RBP1	0	0.252319	0.211	0.031	0
Epithelial cells	21	SRGN	0	-0.645809	0.047	0.355	0
Epithelial cells	21	MYL12B	2.00299e-288	0.284237	0.408	0.187	4.16682e-284
Epithelial cells	21	KLF6	3.37331e-281	0.384424	0.378	0.171	7.0175e-277
Epithelial cells	21	ACTG1	5.48972e-265	0.360093	0.562	0.316	1.14203e-260
Epithelial cells	21	FOSB	8.84072e-264	0.344052	0.328	0.141	1.83914e-259
Epithelial cells	21	HLA-E	1.54162e-260	-0.387682	0.054	0.303	3.20704e-256
Epithelial cells	21	S100A4	7.83108e-249	-0.55412	0.073	0.32	1.6291e-244
Epithelial cells	21	S100A11	1.38203e-244	0.275685	0.409	0.196	2.87504e-240
Epithelial cells	21	ARHGDIB	1.55493e-230	-0.330598	0.027	0.247	3.23471e-226
Epithelial cells	21	HBG2	7.98387e-226	-2.05417	0.1	0.337	1.66088e-221
Epithelial cells	21	NDUFA4	1.09428e-223	0.279011	0.443	0.235	2.27643e-219
Epithelial cells	22	NEAT1	0	2.2321	0.811	0.315	0
Epithelial cells	22	APOC3	0	1.15091	0.78	0.205	0
Epithelial cells	22	APOA2	0	1.04323	0.869	0.303	0
Epithelial cells	22	ALB	0	0.964962	0.885	0.343	0
Epithelial cells	22	CYP2A7	0	0.956358	0.362	0.023	0
Epithelial cells	22	AFM	0	0.780421	0.378	0.019	0
Epithelial cells	22	MLXIPL	0	0.742727	0.452	0.025	0
Epithelial cells	22	APOA1	0	0.698756	0.662	0.206	0
Epithelial cells	22	ASGR1	0	0.690831	0.504	0.06	0
Epithelial cells	22	APOC1	0	0.611683	0.677	0.22	0
Epithelial cells	22	BHMT	0	0.543005	0.289	0.026	0
Epithelial cells	22	TF	0	0.514388	0.481	0.106	0
Epithelial cells	22	ITIH3	0	0.49005	0.364	0.045	0
Epithelial cells	22	CYP3A5	0	0.479961	0.275	0.028	0
Epithelial cells	22	ECHDC2	0	0.467009	0.329	0.026	0
Epithelial cells	22	MST1	0	0.454279	0.349	0.028	0
Epithelial cells	22	AGXT	0	0.452639	0.367	0.055	0
Epithelial cells	22	APOB	0	0.44018	0.379	0.07	0
Epithelial cells	22	SLC22A7	0	0.435703	0.29	0.02	0
Epithelial cells	22	FASN	0	0.427981	0.272	0.02	0
Epithelial cells	22	ORM1	0	0.415776	0.437	0.093	0
Epithelial cells	22	AHSG	0	0.400169	0.427	0.112	0
Epithelial cells	22	CYP4F3	0	0.395661	0.291	0.019	0
Epithelial cells	22	NUPR1	0	0.356194	0.308	0.066	0
Epithelial cells	22	DST	0	0.352548	0.271	0.022	0
Epithelial cells	22	RBP4	0	0.33504	0.439	0.118	0
Epithelial cells	22	SERPINA1	0	0.33483	0.491	0.208	0
Epithelial cells	22	ITIH1	0	0.333945	0.289	0.05	0
Epithelial cells	22	AMBP	0	0.332893	0.427	0.132	0
Epithelial cells	22	C3	0	0.332774	0.297	0.067	0
Epithelial cells	22	FTCD	0	0.324739	0.243	0.019	0
Epithelial cells	22	HP	0	0.32221	0.327	0.078	0
Epithelial cells	22	COL18A1	0	0.320327	0.26	0.035	0
Epithelial cells	22	HMGCS1	0	0.314794	0.239	0.04	0
Epithelial cells	22	F12	0	0.314585	0.241	0.021	0
Epithelial cells	22	ACSM2A	0	0.314494	0.216	0.014	0
Epithelial cells	22	ALDOB	0	0.309808	0.293	0.065	0
Epithelial cells	22	DCXR	0	0.305196	0.299	0.083	0
Epithelial cells	22	KNG1	0	0.289314	0.283	0.063	0
Epithelial cells	22	FABP1	0	0.283399	0.385	0.112	0
Epithelial cells	22	APOE	0	0.281056	0.339	0.101	0
Epithelial cells	22	KCNQ1OT1	0	0.274599	0.212	0.032	0
Epithelial cells	22	GPAM	0	0.269689	0.182	0.011	0
Epithelial cells	22	ZBTB20	0	0.269669	0.223	0.032	0
Epithelial cells	22	VTN	0	0.267222	0.368	0.119	0
Epithelial cells	22	ACSM2B	0	0.265427	0.192	0.015	0
Epithelial cells	22	CDK5RAP3	0	0.2651	0.207	0.026	0
Epithelial cells	22	INSIG1	0	0.264189	0.22	0.055	0
Epithelial cells	22	LUC7L3	0	0.260336	0.257	0.076	0
Epithelial cells	22	VEGFA	0	0.253624	0.187	0.017	0
Epithelial cells	22	CALD1	0	0.2502	0.266	0.067	0
Epithelial cells	22	FAU	0	-0.526631	0.235	0.557	0
Epithelial cells	22	EIF1	0	-0.547661	0.217	0.558	0
Epithelial cells	22	SRGN	0	-0.620769	0.062	0.355	0
Epithelial cells	22	TPT1	0	-0.777179	0.227	0.591	0
Epithelial cells	22	FTH1	0	-0.894755	0.344	0.642	0
Epithelial cells	22	ACTB	0	-0.907918	0.319	0.612	0
Epithelial cells	22	PTMA	0	-0.967067	0.257	0.661	0
Epithelial cells	22	TMSB10	0	-1.0918	0.232	0.618	0
Epithelial cells	22	EEF1A1	0	-1.17522	0.318	0.701	0
Epithelial cells	22	B2M	0	-1.47601	0.511	0.738	0
Epithelial cells	22	TMSB4X	0	-1.86213	0.337	0.712	0
Epithelial cells	22	UBA52	2.33804e-307	-0.468604	0.219	0.517	4.86382e-303
Epithelial cells	22	MEG3	2.87124e-306	0.450797	0.199	0.059	5.97304e-302
Epithelial cells	22	PFN1	2.06195e-279	-0.492258	0.093	0.367	4.28947e-275
Epithelial cells	22	RACK1	3.37123e-276	-0.489638	0.149	0.427	7.01316e-272
Epithelial cells	22	FGA	2.4669e-271	0.260178	0.237	0.078	5.13189e-267
Epithelial cells	22	HLA-C	9.70028e-268	-0.55073	0.16	0.43	2.01795e-263
Epithelial cells	22	CFL1	6.71344e-257	-0.407535	0.113	0.378	1.3966e-252
Epithelial cells	22	MALAT1	5.41344e-246	0.77673	0.953	0.842	1.12616e-241
Epithelial cells	22	H3-3B	3.52774e-237	-0.453923	0.207	0.465	7.33875e-233
Epithelial cells	22	HLA-B	2.36994e-233	-0.606035	0.277	0.508	4.93018e-229
Epithelial cells	22	H3-3A	8.06912e-228	-0.384592	0.119	0.368	1.67862e-223
Epithelial cells	22	S100A4	4.50653e-224	-0.558111	0.085	0.319	9.37494e-220
Epithelial cells	22	HSPB1	1.51697e-223	0.448558	0.431	0.231	3.15576e-219
Epithelial cells	22	NACA	5.57603e-215	-0.383754	0.141	0.382	1.15998e-210
Epithelial cells	22	ATP5F1E	5.82394e-214	-0.355655	0.274	0.527	1.21155e-209
Epithelial cells	22	HSPA1A	2.97229e-200	0.405087	0.482	0.275	6.18326e-196
Epithelial cells	22	CXCR4	1.60703e-192	-0.500728	0.033	0.234	3.34311e-188
Epithelial cells	22	ARHGDIB	1.68797e-192	-0.30797	0.041	0.246	3.51149e-188
Epithelial cells	22	S100A6	7.41639e-190	-0.479974	0.12	0.338	1.54283e-185
Epithelial cells	22	SH3BGRL3	1.25438e-187	-0.352844	0.066	0.274	2.60949e-183
Epithelial cells	22	HLA-A	6.12657e-183	-0.484615	0.232	0.441	1.27451e-178
Epithelial cells	22	BTF3	1.3241e-177	-0.316069	0.089	0.297	2.75452e-173
Epithelial cells	22	MYL12A	2.58103e-175	-0.317742	0.081	0.285	5.36931e-171
Epithelial cells	22	VIM	1.24276e-173	-0.41445	0.042	0.233	2.58532e-169
Epithelial cells	22	PFDN5	2.75182e-173	-0.301394	0.12	0.331	5.72461e-169
Epithelial cells	22	EEF1B2	1.37152e-172	-0.35467	0.075	0.274	2.85318e-168
Epithelial cells	22	MYL6	1.638e-168	-0.344029	0.216	0.431	3.40752e-164
Epithelial cells	22	CD74	6.22766e-167	-0.954236	0.127	0.32	1.29554e-162
Epithelial cells	22	HNRNPA1	1.71381e-165	-0.323341	0.098	0.297	3.56524e-161
Epithelial cells	22	OAZ1	7.05511e-165	-0.292498	0.131	0.337	1.46767e-160
Epithelial cells	22	SERF2	4.37222e-162	-0.307513	0.283	0.498	9.09553e-158
Epithelial cells	22	CD52	6.82175e-162	-0.396298	0.036	0.213	1.41913e-157
Epithelial cells	22	GAPDH	7.17071e-155	-0.393647	0.235	0.436	1.49172e-150
Epithelial cells	22	CYBA	1.49146e-151	-0.268962	0.031	0.199	3.10269e-147
Epithelial cells	22	JUNB	1.93305e-145	-0.461626	0.094	0.273	4.02132e-141
Epithelial cells	22	CD69	7.52347e-145	-0.426409	0.03	0.191	1.56511e-140
Epithelial cells	22	HLA-E	6.24164e-140	-0.285626	0.117	0.302	1.29845e-135
Epithelial cells	22	MT1H	2.29051e-138	0.326516	0.217	0.1	4.76495e-134
Lymphoid cells	23	HSPA6	0	2.27676	0.917	0.064	0
Lymphoid cells	23	HSPA1A	0	1.49985	0.827	0.27	0
Lymphoid cells	23	DNAJB1	0	1.30748	0.746	0.22	0
Lymphoid cells	23	HSP90AA1	0	1.30229	0.801	0.418	0
Lymphoid cells	23	HSPA1B	0	1.19908	0.689	0.169	0
Lymphoid cells	23	MALAT1	0	0.782709	0.887	0.843	0
Lymphoid cells	23	HSPE1	0	0.760733	0.582	0.219	0
Lymphoid cells	23	HSPA8	0	0.695058	0.558	0.263	0
Lymphoid cells	23	ZFAND2A	0	0.692011	0.341	0.055	0
Lymphoid cells	23	DNAJA1	0	0.640292	0.468	0.164	0
Lymphoid cells	23	HSPH1	0	0.625419	0.417	0.091	0
Lymphoid cells	23	UBC	0	0.60006	0.605	0.357	0
Lymphoid cells	23	HSPD1	0	0.579019	0.417	0.133	0
Lymphoid cells	23	HSP90AB1	0	0.543602	0.521	0.269	0
Lymphoid cells	23	PPP1R15A	0	0.394469	0.349	0.123	0
Lymphoid cells	23	CACYBP	0	0.364806	0.308	0.084	0
Lymphoid cells	23	DNAJB6	0	0.290677	0.251	0.083	0
Lymphoid cells	23	DNAJB4	0	0.271967	0.196	0.035	0
Lymphoid cells	23	IFNG	3.58775e-262	0.410939	0.184	0.055	7.4636e-258
Lymphoid cells	23	HSPB1	3.31293e-247	0.500238	0.45	0.231	6.89188e-243
Lymphoid cells	23	UBB	6.37669e-243	0.482938	0.675	0.466	1.32654e-238
Lymphoid cells	23	CD69	4.09462e-190	0.563926	0.363	0.186	8.51803e-186
Lymphoid cells	23	CCL5	1.32449e-158	0.398959	0.405	0.223	2.75533e-154
Lymphoid cells	23	RGS2	1.43966e-137	0.275942	0.258	0.125	2.99491e-133
Lymphoid cells	23	FOS	3.13516e-122	0.430288	0.471	0.306	6.52208e-118
Lymphoid cells	23	IL32	3.75167e-121	0.306898	0.405	0.243	7.8046e-117
Lymphoid cells	23	FTH1	6.81143e-109	-0.460093	0.466	0.64	1.41698e-104
Lymphoid cells	23	NKG7	1.52323e-103	0.303121	0.319	0.182	3.16878e-99
Lymphoid cells	23	H3-3B	5.78732e-98	0.324865	0.6	0.459	1.20394e-93
Lymphoid cells	23	ANXA1	8.80669e-87	0.369949	0.277	0.167	1.83206e-82
Lymphoid cells	23	CST3	6.19166e-83	-0.438935	0.043	0.155	1.28805e-78
Lymphoid cells	23	MT1G	1.55212e-78	-0.52076	0.047	0.156	3.22888e-74
Lymphoid cells	23	MT1H	3.33328e-61	-0.284305	0.022	0.102	6.93422e-57
Lymphoid cells	23	GNLY	2.17875e-59	0.277719	0.148	0.077	4.53245e-55
Lymphoid cells	23	HBA2	2.17988e-52	-0.820902	0.235	0.338	4.53481e-48
Lymphoid cells	23	HBG2	6.10991e-52	-0.886909	0.23	0.335	1.27104e-47
Lymphoid cells	23	LYZ	9.82685e-51	-0.391934	0.028	0.1	2.04428e-46
Lymphoid cells	23	SERPINA1	1.01847e-50	-0.417635	0.116	0.213	2.11872e-46
Lymphoid cells	23	HBA1	1.50039e-44	-0.629322	0.234	0.333	3.12127e-40
Lymphoid cells	23	VIM	2.5808e-43	-0.253088	0.142	0.231	5.36883e-39
Lymphoid cells	23	HBB	4.06272e-42	-0.59035	0.185	0.276	8.45167e-38
Lymphoid cells	23	HLA-DRA	9.34648e-37	-0.604197	0.138	0.212	1.94435e-32
Lymphoid cells	23	HLA-DRB1	1.5296e-34	-0.344882	0.108	0.178	3.18203e-30
Lymphoid cells	23	HLA-DPA1	4.08134e-34	-0.335314	0.084	0.151	8.49041e-30
Lymphoid cells	23	HLA-DPB1	9.87063e-28	-0.328185	0.098	0.158	2.05339e-23
Lymphoid cells	23	S100A8	1.34867e-27	-0.503764	0.049	0.101	2.80563e-23
Lymphoid cells	23	FTL	3.64726e-24	-0.676904	0.745	0.763	7.5874e-20
Lymphoid cells	23	CD74	6.5943e-21	-0.629274	0.27	0.318	1.37181e-16
Lymphoid cells	23	APOC1	3.96364e-18	-0.335959	0.174	0.228	8.24555e-14
Lymphoid cells	23	ALB	2.58391e-17	-0.385285	0.295	0.352	5.37532e-13
Lymphoid cells	23	APOA1	3.81768e-17	-0.371776	0.163	0.214	7.94192e-13
Lymphoid cells	23	IGLC2	1.79556e-11	-0.345949	0.105	0.077	3.7353e-07
Lymphoid cells	23	APOA2	5.47379e-05	-0.598566	0.305	0.311	1
Lymphoid cells	23	APOC3	0.000434987	-0.298892	0.195	0.214	1
Lymphoid cells	23	IGKC	0.000881224	-0.507224	0.234	0.216	1
ECs and mesenchymal cells	24	TAGLN	0	2.64609	0.801	0.012	0
ECs and mesenchymal cells	24	ACTA2	0	2.59691	0.767	0.009	0
ECs and mesenchymal cells	24	ADIRF	0	2.12522	0.666	0.037	0
ECs and mesenchymal cells	24	IGFBP7	0	2.11893	0.724	0.072	0
ECs and mesenchymal cells	24	MYL9	0	2.08158	0.788	0.016	0
ECs and mesenchymal cells	24	TPM2	0	1.74668	0.749	0.013	0
ECs and mesenchymal cells	24	TIMP1	0	1.67844	0.426	0.133	0
ECs and mesenchymal cells	24	RGS5	0	1.62392	0.501	0.005	0
ECs and mesenchymal cells	24	CALD1	0	1.53793	0.819	0.059	0
ECs and mesenchymal cells	24	BGN	0	1.38254	0.617	0.014	0
ECs and mesenchymal cells	24	DSTN	0	1.35539	0.707	0.079	0
ECs and mesenchymal cells	24	MT2A	0	1.29273	0.751	0.266	0
ECs and mesenchymal cells	24	SPARCL1	0	1.29016	0.604	0.05	0
ECs and mesenchymal cells	24	LGALS1	0	1.21772	0.822	0.157	0
ECs and mesenchymal cells	24	TPM1	0	1.10713	0.66	0.036	0
ECs and mesenchymal cells	24	IGFBP5	0	1.06984	0.453	0.01	0
ECs and mesenchymal cells	24	MYH11	0	1.03762	0.536	0.004	0
ECs and mesenchymal cells	24	CRIP1	0	1.03462	0.541	0.084	0
ECs and mesenchymal cells	24	NDUFA4L2	0	1.0189	0.504	0.007	0
ECs and mesenchymal cells	24	DCN	0	0.987118	0.272	0.006	0
ECs and mesenchymal cells	24	VIM	0	0.986968	0.788	0.222	0
ECs and mesenchymal cells	24	MGP	0	0.976888	0.422	0.048	0
ECs and mesenchymal cells	24	COL1A1	0	0.957666	0.202	0.006	0
ECs and mesenchymal cells	24	GPX3	0	0.899879	0.562	0.025	0
ECs and mesenchymal cells	24	FOS	0	0.851411	0.631	0.304	0
ECs and mesenchymal cells	24	SPARC	0	0.845956	0.477	0.061	0
ECs and mesenchymal cells	24	MYL6	0	0.823004	0.811	0.423	0
ECs and mesenchymal cells	24	GADD45B	0	0.789626	0.518	0.134	0
ECs and mesenchymal cells	24	JUNB	0	0.77299	0.549	0.266	0
ECs and mesenchymal cells	24	COL1A2	0	0.769834	0.221	0.007	0
ECs and mesenchymal cells	24	PPP1R14A	0	0.742162	0.483	0.017	0
ECs and mesenchymal cells	24	CRYAB	0	0.732807	0.304	0.009	0
ECs and mesenchymal cells	24	ID3	0	0.723891	0.464	0.086	0
ECs and mesenchymal cells	24	SOD3	0	0.69944	0.375	0.005	0
ECs and mesenchymal cells	24	HSPB1	0	0.680934	0.652	0.228	0
ECs and mesenchymal cells	24	MT1E	0	0.672775	0.416	0.088	0
ECs and mesenchymal cells	24	IFITM3	0	0.659411	0.681	0.228	0
ECs and mesenchymal cells	24	MFGE8	0	0.653304	0.448	0.005	0
ECs and mesenchymal cells	24	COL3A1	0	0.650774	0.197	0.008	0
ECs and mesenchymal cells	24	SELENOM	0	0.62843	0.471	0.028	0
ECs and mesenchymal cells	24	CALM2	0	0.625233	0.723	0.282	0
ECs and mesenchymal cells	24	FRZB	0	0.624125	0.421	0.003	0
ECs and mesenchymal cells	24	LUM	0	0.614696	0.104	0.003	0
ECs and mesenchymal cells	24	C11orf96	0	0.60147	0.355	0.011	0
ECs and mesenchymal cells	24	PLAC9	0	0.579928	0.387	0.008	0
ECs and mesenchymal cells	24	MYLK	0	0.544482	0.371	0.007	0
ECs and mesenchymal cells	24	CCL2	0	0.527182	0.157	0.025	0
ECs and mesenchymal cells	24	NDUFA4	0	0.519832	0.582	0.233	0
ECs and mesenchymal cells	24	EGR1	0	0.513634	0.379	0.075	0
ECs and mesenchymal cells	24	RERGL	0	0.505022	0.272	0.001	0
ECs and mesenchymal cells	24	COLEC11	0	0.494317	0.206	0.006	0
ECs and mesenchymal cells	24	PTP4A3	0	0.491354	0.287	0.007	0
ECs and mesenchymal cells	24	CSRP2	0	0.484318	0.319	0.008	0
ECs and mesenchymal cells	24	COL6A2	0	0.4798	0.263	0.011	0
ECs and mesenchymal cells	24	MT1M	0	0.467759	0.201	0.029	0
ECs and mesenchymal cells	24	JUN	0	0.461625	0.399	0.169	0
ECs and mesenchymal cells	24	ACTB	0	0.457672	0.861	0.604	0
ECs and mesenchymal cells	24	CSRP1	0	0.452944	0.319	0.015	0
ECs and mesenchymal cells	24	SEPTIN7	0	0.447469	0.432	0.105	0
ECs and mesenchymal cells	24	PDGFRB	0	0.43591	0.297	0.004	0
ECs and mesenchymal cells	24	TSC22D1	0	0.432684	0.335	0.055	0
ECs and mesenchymal cells	24	CRISPLD2	0	0.428562	0.273	0.003	0
ECs and mesenchymal cells	24	CD63	0	0.427515	0.497	0.198	0
ECs and mesenchymal cells	24	CAV1	0	0.41956	0.341	0.044	0
ECs and mesenchymal cells	24	MAP1B	0	0.404841	0.286	0.006	0
ECs and mesenchymal cells	24	NR4A1	0	0.403826	0.316	0.059	0
ECs and mesenchymal cells	24	NOTCH3	0	0.398271	0.275	0.003	0
ECs and mesenchymal cells	24	FLNA	0	0.395313	0.29	0.03	0
ECs and mesenchymal cells	24	OAZ2	0	0.388839	0.304	0.035	0
ECs and mesenchymal cells	24	MFAP4	0	0.387938	0.215	0.003	0
ECs and mesenchymal cells	24	ATF3	0	0.387285	0.271	0.056	0
ECs and mesenchymal cells	24	CCDC80	0	0.381074	0.114	0.005	0
ECs and mesenchymal cells	24	ADAMTS1	0	0.37894	0.264	0.02	0
ECs and mesenchymal cells	24	COX7A1	0	0.377107	0.286	0.014	0
ECs and mesenchymal cells	24	C1R	0	0.377061	0.169	0.032	0
ECs and mesenchymal cells	24	PLN	0	0.374641	0.228	0.001	0
ECs and mesenchymal cells	24	MCAM	0	0.374319	0.27	0.008	0
ECs and mesenchymal cells	24	FABP4	0	0.371629	0.207	0.015	0
ECs and mesenchymal cells	24	RGS16	0	0.365164	0.22	0.02	0
ECs and mesenchymal cells	24	CD9	0	0.363067	0.329	0.056	0
ECs and mesenchymal cells	24	ISYNA1	0	0.358668	0.272	0.011	0
ECs and mesenchymal cells	24	LMNA	0	0.353632	0.328	0.086	0
ECs and mesenchymal cells	24	GEM	0	0.351804	0.21	0.008	0
ECs and mesenchymal cells	24	CAVIN3	0	0.350046	0.252	0.009	0
ECs and mesenchymal cells	24	MGST3	0	0.347915	0.404	0.134	0
ECs and mesenchymal cells	24	CCN1	0	0.345777	0.168	0.021	0
ECs and mesenchymal cells	24	ITGB1	0	0.344686	0.318	0.075	0
ECs and mesenchymal cells	24	LHFPL6	0	0.341256	0.244	0.005	0
ECs and mesenchymal cells	24	BCAM	0	0.340209	0.266	0.028	0
ECs and mesenchymal cells	24	CRIP2	0	0.337323	0.296	0.042	0
ECs and mesenchymal cells	24	COL6A1	0	0.329072	0.164	0.006	0
ECs and mesenchymal cells	24	PCSK7	0	0.327351	0.225	0.043	0
ECs and mesenchymal cells	24	TINAGL1	0	0.322841	0.239	0.013	0
ECs and mesenchymal cells	24	TPPP3	0	0.319337	0.21	0.005	0
ECs and mesenchymal cells	24	COX4I2	0	0.318821	0.212	0.001	0
ECs and mesenchymal cells	24	PDK4	0	0.31849	0.169	0.027	0
ECs and mesenchymal cells	24	HCFC1R1	0	0.316234	0.25	0.015	0
ECs and mesenchymal cells	24	LBH	0	0.312064	0.262	0.044	0
ECs and mesenchymal cells	24	THY1	0	0.31076	0.125	0.006	0
ECs and mesenchymal cells	24	CD151	0	0.310308	0.26	0.033	0
Lymphoid cells	25	CXCR4	0	1.29586	0.861	0.223	0
Lymphoid cells	25	CCL5	0	1.21303	0.787	0.219	0
Lymphoid cells	25	IL32	0	1.13802	0.887	0.237	0
Lymphoid cells	25	S100A4	0	0.990553	0.833	0.309	0
Lymphoid cells	25	CCL4	0	0.940306	0.555	0.195	0
Lymphoid cells	25	CD52	0	0.897198	0.756	0.204	0
Lymphoid cells	25	TRAC	0	0.88337	0.683	0.121	0
Lymphoid cells	25	HLA-A	0	0.82616	0.934	0.432	0
Lymphoid cells	25	LTB	0	0.797059	0.481	0.102	0
Lymphoid cells	25	HLA-B	0	0.782179	0.945	0.499	0
Lymphoid cells	25	CD69	0	0.781549	0.677	0.182	0
Lymphoid cells	25	TSC22D3	0	0.774769	0.654	0.161	0
Lymphoid cells	25	KLRB1	0	0.772954	0.532	0.159	0
Lymphoid cells	25	B2M	0	0.744503	0.997	0.731	0
Lymphoid cells	25	IL7R	0	0.744088	0.487	0.081	0
Lymphoid cells	25	MALAT1	0	0.739844	0.995	0.842	0
Lymphoid cells	25	PTPRC	0	0.737545	0.704	0.142	0
Lymphoid cells	25	CD3D	0	0.722897	0.695	0.127	0
Lymphoid cells	25	TMSB4X	0	0.69733	0.994	0.703	0
Lymphoid cells	25	ZFP36L2	0	0.692775	0.543	0.148	0
Lymphoid cells	25	HLA-C	0	0.687027	0.878	0.42	0
Lymphoid cells	25	GZMA	0	0.682274	0.607	0.149	0
Lymphoid cells	25	CD2	0	0.664937	0.602	0.102	0
Lymphoid cells	25	BTG1	0	0.660863	0.657	0.221	0
Lymphoid cells	25	NKG7	0	0.658556	0.577	0.179	0
Lymphoid cells	25	HCST	0	0.657773	0.68	0.175	0
Lymphoid cells	25	ACTB	0	0.645107	0.943	0.603	0
Lymphoid cells	25	ANXA1	0	0.641796	0.575	0.163	0
Lymphoid cells	25	CORO1A	0	0.630364	0.617	0.142	0
Lymphoid cells	25	TRBC2	0	0.61792	0.532	0.107	0
Lymphoid cells	25	SH3BGRL3	0	0.594928	0.695	0.265	0
Lymphoid cells	25	EEF1A1	0	0.593642	0.968	0.691	0
Lymphoid cells	25	TRBC1	0	0.564901	0.434	0.096	0
Lymphoid cells	25	SRGN	0	0.555425	0.778	0.345	0
Lymphoid cells	25	RGS1	0	0.550897	0.478	0.141	0
Lymphoid cells	25	CD3E	0	0.539377	0.528	0.086	0
Lymphoid cells	25	TNFAIP3	0	0.534816	0.427	0.082	0
Lymphoid cells	25	JUNB	0	0.533834	0.584	0.266	0
Lymphoid cells	25	GZMK	0	0.520737	0.39	0.092	0
Lymphoid cells	25	ARHGDIB	0	0.512885	0.653	0.238	0
Lymphoid cells	25	KLF6	0	0.502749	0.53	0.17	0
Lymphoid cells	25	CREM	0	0.485184	0.454	0.119	0
Lymphoid cells	25	HLA-E	0	0.454723	0.683	0.294	0
Lymphoid cells	25	PFN1	0	0.44815	0.72	0.359	0
Lymphoid cells	25	SARAF	0	0.446879	0.509	0.147	0
Lymphoid cells	25	H3-3B	0	0.446798	0.796	0.456	0
Lymphoid cells	25	CST7	0	0.445071	0.486	0.133	0
Lymphoid cells	25	ID2	0	0.423876	0.487	0.209	0
Lymphoid cells	25	IL2RG	0	0.417687	0.415	0.082	0
Lymphoid cells	25	CD7	0	0.407619	0.42	0.105	0
Lymphoid cells	25	CD44	0	0.401316	0.398	0.085	0
Lymphoid cells	25	ALOX5AP	0	0.396491	0.409	0.098	0
Lymphoid cells	25	TXNIP	0	0.396249	0.4	0.141	0
Lymphoid cells	25	EEF1D	0	0.389203	0.643	0.302	0
Lymphoid cells	25	RAC2	0	0.386388	0.398	0.09	0
Lymphoid cells	25	EVL	0	0.380065	0.39	0.083	0
Lymphoid cells	25	CTSW	0	0.377161	0.359	0.086	0
Lymphoid cells	25	ARPC2	0	0.365925	0.503	0.197	0
Lymphoid cells	25	MYL12A	0	0.3634	0.608	0.278	0
Lymphoid cells	25	FYB1	0	0.360886	0.352	0.073	0
Lymphoid cells	25	CRIP1	0	0.355415	0.353	0.087	0
Lymphoid cells	25	LINC01871	0	0.352233	0.261	0.031	0
Lymphoid cells	25	ITM2A	0	0.342101	0.298	0.074	0
Lymphoid cells	25	DUSP2	0	0.337903	0.259	0.074	0
Lymphoid cells	25	CD48	0	0.334087	0.345	0.082	0
Lymphoid cells	25	CD3G	0	0.330888	0.303	0.045	0
Lymphoid cells	25	STK4	0	0.330812	0.336	0.072	0
Lymphoid cells	25	REL	0	0.324729	0.306	0.069	0
Lymphoid cells	25	CLEC2D	0	0.323697	0.3	0.05	0
Lymphoid cells	25	BIRC3	0	0.321357	0.321	0.085	0
Lymphoid cells	25	GZMH	0	0.319967	0.252	0.053	0
Lymphoid cells	25	ACAP1	0	0.313685	0.304	0.059	0
Lymphoid cells	25	YPEL5	0	0.313496	0.328	0.096	0
Lymphoid cells	25	CD37	0	0.310665	0.358	0.092	0
Lymphoid cells	25	LCK	0	0.310314	0.292	0.048	0
Lymphoid cells	25	STK17B	0	0.308776	0.306	0.064	0
Lymphoid cells	25	ZNF331	0	0.306756	0.282	0.068	0
Lymphoid cells	25	LAPTM5	0	0.305441	0.389	0.136	0
Lymphoid cells	25	PPP2R5C	0	0.301377	0.306	0.068	0
Lymphoid cells	25	LSP1	0	0.29406	0.329	0.092	0
Lymphoid cells	25	CD8A	0	0.280917	0.245	0.04	0
Lymphoid cells	25	ADGRE5	0	0.278796	0.258	0.051	0
Lymphoid cells	25	GPSM3	0	0.277243	0.283	0.067	0
Lymphoid cells	25	ELF1	0	0.275826	0.285	0.074	0
Lymphoid cells	25	ISG20	0	0.275395	0.297	0.085	0
Lymphoid cells	25	ARL4C	0	0.273602	0.26	0.051	0
Lymphoid cells	25	SAMSN1	0	0.271735	0.253	0.06	0
Lymphoid cells	25	TRGC2	0	0.271239	0.212	0.035	0
Lymphoid cells	25	PLAAT4	0	0.268935	0.308	0.094	0
Lymphoid cells	25	CYTIP	0	0.265361	0.269	0.061	0
Lymphoid cells	25	IDS	0	0.25962	0.238	0.042	0
Lymphoid cells	25	CD53	0	0.250735	0.29	0.086	0
Lymphoid cells	25	TUBA4A	0	0.2504	0.262	0.067	0
Lymphoid cells	25	HBA1	0	-2.99775	0.01	0.336	0
Lymphoid cells	25	HBA2	0	-3.41642	0.011	0.341	0
Lymphoid cells	25	HBG2	0	-4.40869	0.008	0.337	0
Lymphoid cells	25	KLRD1	1.31089e-304	0.261402	0.275	0.086	2.72705e-300
Lymphoid cells	25	CFL1	2.75116e-304	0.3454	0.698	0.37	5.72324e-300
Lymphoid cells	25	CYBA	1.39272e-286	0.293236	0.453	0.193	2.89728e-282
Lymphoid cells	25	IFNG	1.36618e-274	0.308312	0.2	0.056	2.84207e-270
Myeloid cells	26	CD74	0	2.19925	0.979	0.309	0
Myeloid cells	26	HLA-DRA	0	1.7402	0.963	0.201	0
Myeloid cells	26	CD79A	0	1.23198	0.66	0.012	0
Myeloid cells	26	EEF1A1	0	1.17871	0.945	0.692	0
Myeloid cells	26	CD37	0	1.14866	0.713	0.087	0
Myeloid cells	26	CD52	0	1.12167	0.791	0.203	0
Myeloid cells	26	HLA-DPB1	0	1.03891	0.799	0.149	0
Myeloid cells	26	HLA-DPA1	0	0.980296	0.777	0.142	0
Myeloid cells	26	IGKC	0	0.973718	0.692	0.21	0
Myeloid cells	26	LTB	0	0.947904	0.615	0.1	0
Myeloid cells	26	HLA-DRB1	0	0.9442	0.775	0.17	0
Myeloid cells	26	CXCR4	0	0.797731	0.646	0.226	0
Myeloid cells	26	FAU	0	0.788789	0.883	0.548	0
Myeloid cells	26	MS4A1	0	0.78301	0.5	0.006	0
Myeloid cells	26	HLA-DQB1	0	0.780525	0.604	0.077	0
Myeloid cells	26	IGHM	0	0.775728	0.486	0.034	0
Myeloid cells	26	CD79B	0	0.768433	0.499	0.022	0
Myeloid cells	26	RACK1	0	0.701594	0.793	0.418	0
Myeloid cells	26	HLA-DQA1	0	0.693413	0.562	0.068	0
Myeloid cells	26	EEF1B2	0	0.640196	0.657	0.267	0
Myeloid cells	26	BTG1	0	0.631134	0.544	0.223	0
Myeloid cells	26	TCL1A	0	0.609866	0.28	0.011	0
Myeloid cells	26	UBA52	0	0.606118	0.826	0.508	0
Myeloid cells	26	HLA-DRB5	0	0.566248	0.49	0.09	0
Myeloid cells	26	LAPTM5	0	0.565381	0.521	0.134	0
Myeloid cells	26	IGLC2	0	0.503684	0.36	0.074	0
Myeloid cells	26	EEF2	0	0.473954	0.518	0.196	0
Myeloid cells	26	IGLC3	0	0.470631	0.264	0.041	0
Myeloid cells	26	NOP53	0	0.468324	0.417	0.087	0
Myeloid cells	26	HERPUD1	0	0.464423	0.38	0.097	0
Myeloid cells	26	VPREB3	0	0.453227	0.3	0.012	0
Myeloid cells	26	NACA	0	0.43906	0.684	0.375	0
Myeloid cells	26	IGHD	0	0.429257	0.254	0.002	0
Myeloid cells	26	CD83	0	0.39243	0.281	0.045	0
Myeloid cells	26	BIRC3	0	0.384993	0.337	0.085	0
Myeloid cells	26	NBEAL1	0	0.360179	0.305	0.076	0
Myeloid cells	26	NAP1L1	0	0.333212	0.394	0.143	0
Myeloid cells	26	LIMD2	0	0.329941	0.311	0.07	0
Myeloid cells	26	GPR183	0	0.324439	0.246	0.067	0
Myeloid cells	26	HLA-DMA	0	0.316295	0.309	0.065	0
Myeloid cells	26	ZFAS1	0	0.30923	0.364	0.132	0
Myeloid cells	26	HLA-DQA2	0	0.296941	0.24	0.034	0
Myeloid cells	26	BANK1	0	0.273037	0.196	0.002	0
Myeloid cells	26	LINC00926	0	0.272529	0.187	0.001	0
Myeloid cells	26	SMIM14	0	0.263296	0.196	0.025	0
Myeloid cells	26	MEF2C	0	0.261738	0.237	0.056	0
Myeloid cells	26	HLA-DMB	0	0.254507	0.221	0.038	0
Myeloid cells	26	CYBA	4.12902e-304	0.328654	0.459	0.193	8.5896e-300
Myeloid cells	26	TPT1	1.84166e-290	0.522773	0.823	0.583	3.8312e-286
Myeloid cells	26	PFDN5	1.40315e-282	0.382271	0.606	0.325	2.91897e-278
Myeloid cells	26	EEF1D	5.68548e-280	0.381483	0.577	0.303	1.18275e-275
Myeloid cells	26	SLC25A6	6.18462e-269	0.337173	0.47	0.217	1.28659e-264
Myeloid cells	26	PTMA	1.99062e-267	0.423042	0.907	0.652	4.14109e-263
Myeloid cells	26	EIF3E	4.06727e-260	0.290706	0.387	0.161	8.46113e-256
Myeloid cells	26	TOMM7	3.37471e-246	0.347658	0.5	0.252	7.02041e-242
Myeloid cells	26	HLA-B	2.34055e-238	0.415397	0.791	0.501	4.86905e-234
Myeloid cells	26	ARPC3	1.21788e-213	0.264354	0.401	0.184	2.53355e-209
Myeloid cells	26	MALAT1	2.04487e-185	0.462832	0.924	0.843	4.25395e-181
Myeloid cells	26	TXNIP	1.25064e-182	0.250128	0.324	0.142	2.6017e-178
Myeloid cells	26	H3-3A	7.5447e-172	0.318991	0.584	0.361	1.56952e-167
Myeloid cells	26	HBG2	1.70234e-163	-2.63869	0.121	0.336	3.54137e-159
Myeloid cells	26	OAZ1	9.56978e-160	0.278715	0.549	0.332	1.9908e-155
Myeloid cells	26	HBA2	1.12329e-154	-2.08201	0.13	0.339	2.33678e-150
Myeloid cells	26	HBA1	1.84812e-151	-1.88548	0.128	0.334	3.84464e-147
Myeloid cells	26	MT2A	1.95896e-149	-0.639076	0.071	0.276	4.07523e-145
Myeloid cells	26	AHSP	1.9916e-149	-0.767565	0.064	0.262	4.14312e-145
Myeloid cells	26	JUNB	1.19296e-144	0.282852	0.475	0.268	2.48171e-140
Myeloid cells	26	BLVRB	5.70044e-143	-0.360395	0.035	0.225	1.18586e-138
Myeloid cells	26	IL32	1.4366e-132	-0.456583	0.061	0.247	2.98856e-128
Myeloid cells	26	APOA2	5.52694e-123	-1.10354	0.124	0.314	1.14977e-118
Myeloid cells	26	HBB	1.64124e-122	-1.28948	0.103	0.277	3.41427e-118
Myeloid cells	26	SRGN	2.99796e-121	-0.416032	0.154	0.353	6.23666e-117
Myeloid cells	26	HBM	1.77714e-115	-0.514741	0.039	0.202	3.69699e-111
Myeloid cells	26	ALB	1.79886e-113	-1.17422	0.171	0.353	3.74217e-109
Myeloid cells	26	IFITM3	4.08618e-113	-0.375812	0.067	0.237	8.50048e-109
Myeloid cells	26	PRDX2	7.02299e-111	-0.382873	0.071	0.238	1.46099e-106
Myeloid cells	26	S100A6	7.26208e-107	-0.417486	0.162	0.337	1.51073e-102
Myeloid cells	26	S100A4	8.7571e-99	-0.425193	0.152	0.318	1.82174e-94
Myeloid cells	26	TMSB10	5.8545e-98	0.250497	0.84	0.61	1.21791e-93
Myeloid cells	26	NEAT1	6.84303e-98	-0.527234	0.156	0.324	1.42356e-93
Myeloid cells	26	APOC1	1.64107e-97	-0.561149	0.073	0.229	3.41392e-93
Myeloid cells	26	ID2	9.73433e-97	-0.261915	0.061	0.214	2.02503e-92
Myeloid cells	26	HBG1	2.3819e-95	-0.252543	0.021	0.154	4.95507e-91
Myeloid cells	26	TMSB4X	1.16763e-92	0.268089	0.97	0.703	2.42902e-88
Myeloid cells	26	S100A11	1.26593e-89	-0.258176	0.059	0.202	2.63352e-85
Myeloid cells	26	CCL5	1.69913e-88	-0.488866	0.084	0.228	3.53469e-84
Myeloid cells	26	APOC3	3.42573e-83	-0.716415	0.076	0.215	7.12655e-79
Myeloid cells	26	ANXA1	5.06733e-83	-0.286911	0.042	0.17	1.05416e-78
Myeloid cells	26	SLC25A37	7.81413e-82	-0.255695	0.041	0.167	1.62557e-77
Myeloid cells	26	SERPINA1	2.32067e-81	-0.598545	0.078	0.214	4.8277e-77
Myeloid cells	26	KLRB1	3.36675e-79	-0.406553	0.042	0.165	7.00386e-75
Myeloid cells	26	SELENOP	4.08437e-79	-0.330585	0.05	0.176	8.49672e-75
Myeloid cells	26	TYROBP	1.89902e-78	-0.33807	0.053	0.178	3.95053e-74
Myeloid cells	26	APOA1	2.38339e-76	-0.587202	0.082	0.215	4.95817e-72
Myeloid cells	26	NKG7	1.6658e-74	-0.449529	0.062	0.185	3.46537e-70
Myeloid cells	26	IGHG3	3.35314e-73	-0.39943	0.102	0.038	6.97554e-69
Myeloid cells	26	HSPA1A	2.02119e-71	-0.341958	0.136	0.28	4.20469e-67
Myeloid cells	26	MT1G	3.87967e-71	-0.560545	0.043	0.156	8.07087e-67
Myeloid cells	26	IFI27	1.66298e-68	-0.347937	0.032	0.139	3.45949e-64
Myeloid cells	26	GAPDH	2.21229e-66	-0.297358	0.294	0.435	4.60223e-62
Epithelial cells	27	ALB	0	3.10322	0.97	0.344	0
Epithelial cells	27	APOA2	0	2.91915	0.905	0.305	0
Epithelial cells	27	APOC3	0	2.45054	0.926	0.206	0
Epithelial cells	27	APOC1	0	2.22274	0.94	0.219	0
Epithelial cells	27	SERPINA1	0	2.21427	0.941	0.204	0
Epithelial cells	27	ORM1	0	2.12355	0.846	0.09	0
Epithelial cells	27	HP	0	2.07815	0.754	0.074	0
Epithelial cells	27	RBP4	0	1.97402	0.924	0.114	0
Epithelial cells	27	APOA1	0	1.79591	0.828	0.206	0
Epithelial cells	27	FABP1	0	1.75431	0.799	0.109	0
Epithelial cells	27	SAA1	0	1.73975	0.255	0.039	0
Epithelial cells	27	VTN	0	1.666	0.894	0.114	0
Epithelial cells	27	AMBP	0	1.66091	0.886	0.128	0
Epithelial cells	27	TTR	0	1.65601	0.84	0.123	0
Epithelial cells	27	APOH	0	1.55385	0.845	0.096	0
Epithelial cells	27	MT2A	0	1.43599	0.628	0.269	0
Epithelial cells	27	AHSG	0	1.40554	0.753	0.109	0
Epithelial cells	27	FGB	0	1.37346	0.78	0.081	0
Epithelial cells	27	FGG	0	1.32214	0.755	0.075	0
Epithelial cells	27	FGA	0	1.22745	0.69	0.074	0
Epithelial cells	27	ORM2	0	1.21854	0.697	0.056	0
Epithelial cells	27	GC	0	1.16694	0.732	0.076	0
Epithelial cells	27	TF	0	1.12896	0.742	0.104	0
Epithelial cells	27	ALDOB	0	1.1059	0.757	0.061	0
Epithelial cells	27	SAA2	0	1.0824	0.178	0.025	0
Epithelial cells	27	PLA2G2A	0	1.06831	0.377	0.012	0
Epithelial cells	27	IFI27	0	1.05777	0.624	0.132	0
Epithelial cells	27	SPINK1	0	1.05218	0.425	0.03	0
Epithelial cells	27	CYP2E1	0	1.02407	0.414	0.022	0
Epithelial cells	27	HPD	0	1.00942	0.52	0.023	0
Epithelial cells	27	GSTA1	0	1.00672	0.503	0.044	0
Epithelial cells	27	ADH1B	0	0.968978	0.605	0.038	0
Epithelial cells	27	UQCRQ	0	0.964377	0.766	0.205	0
Epithelial cells	27	RARRES2	0	0.961914	0.726	0.075	0
Epithelial cells	27	KNG1	0	0.95674	0.678	0.06	0
Epithelial cells	27	AGXT	0	0.938431	0.692	0.053	0
Epithelial cells	27	DCXR	0	0.934676	0.662	0.08	0
Epithelial cells	27	HPX	0	0.93017	0.598	0.051	0
Epithelial cells	27	SERPINC1	0	0.912987	0.583	0.043	0
Epithelial cells	27	FGL1	0	0.899415	0.543	0.045	0
Epithelial cells	27	MT1E	0	0.887711	0.508	0.088	0
Epithelial cells	27	SELENOP	0	0.863193	0.806	0.168	0
Epithelial cells	27	CYB5A	0	0.862373	0.662	0.072	0
Epithelial cells	27	APOE	0	0.848861	0.537	0.099	0
Epithelial cells	27	MT1X	0	0.848823	0.499	0.09	0
Epithelial cells	27	ANG	0	0.83608	0.548	0.039	0
Epithelial cells	27	CLU	0	0.826991	0.68	0.113	0
Epithelial cells	27	MGST1	0	0.807101	0.641	0.069	0
Epithelial cells	27	AZGP1	0	0.767821	0.554	0.041	0
Epithelial cells	27	C3	0	0.745237	0.466	0.066	0
Epithelial cells	27	APOC2	0	0.670378	0.528	0.038	0
Epithelial cells	27	PEBP1	0	0.652081	0.606	0.136	0
Epithelial cells	27	CFHR1	0	0.64044	0.438	0.025	0
Epithelial cells	27	TMEM176B	0	0.618999	0.532	0.052	0
Epithelial cells	27	HSD17B6	0	0.596649	0.457	0.029	0
Epithelial cells	27	EPHX1	0	0.568735	0.44	0.038	0
Epithelial cells	27	TAT	0	0.559905	0.408	0.028	0
Epithelial cells	27	PCK1	0	0.529037	0.369	0.024	0
Epithelial cells	27	LEAP2	0	0.523391	0.407	0.032	0
Epithelial cells	27	APCS	0	0.520015	0.332	0.024	0
Epithelial cells	27	NNMT	0	0.518687	0.308	0.029	0
Epithelial cells	27	MAT1A	0	0.517899	0.361	0.028	0
Epithelial cells	27	NUPR1	0	0.516602	0.356	0.067	0
Epithelial cells	27	SAA4	0	0.510716	0.363	0.018	0
Epithelial cells	27	CES1	0	0.505023	0.414	0.041	0
Epithelial cells	27	C4BPB	0	0.502949	0.35	0.015	0
Epithelial cells	27	APOB	0	0.49383	0.431	0.07	0
Epithelial cells	27	F2	0	0.493108	0.417	0.039	0
Epithelial cells	27	TMEM176A	0	0.491162	0.411	0.034	0
Epithelial cells	27	IFITM3	0	0.489472	0.651	0.23	0
Epithelial cells	27	C4BPA	0	0.485364	0.336	0.014	0
Epithelial cells	27	TDO2	0	0.479805	0.343	0.016	0
Epithelial cells	27	FTL	0	0.478818	0.972	0.76	0
Epithelial cells	27	SOD1	0	0.477451	0.572	0.194	0
Epithelial cells	27	CFH	0	0.4628	0.365	0.043	0
Epithelial cells	27	CP	0	0.46255	0.319	0.032	0
Epithelial cells	27	AGT	0	0.452764	0.359	0.058	0
Epithelial cells	27	GSTA2	0	0.451846	0.135	0.013	0
Epithelial cells	27	ASGR1	0	0.448013	0.449	0.062	0
Epithelial cells	27	ANGPTL3	0	0.446663	0.348	0.02	0
Epithelial cells	27	ADH4	0	0.445383	0.321	0.022	0
Epithelial cells	27	SERPINF1	0	0.44149	0.385	0.03	0
Epithelial cells	27	HRG	0	0.434705	0.313	0.028	0
Epithelial cells	27	TM4SF5	0	0.428185	0.279	0.016	0
Epithelial cells	27	DDT	0	0.428116	0.397	0.085	0
Epithelial cells	27	KRT18	0	0.425397	0.376	0.051	0
Epithelial cells	27	UGT2B4	0	0.421213	0.332	0.022	0
Epithelial cells	27	DBI	0	0.406911	0.421	0.124	0
Epithelial cells	27	A1BG	0	0.403881	0.308	0.038	0
Epithelial cells	27	SERPING1	0	0.396479	0.362	0.064	0
Epithelial cells	27	C1S	0	0.390967	0.338	0.041	0
Epithelial cells	27	BHMT	0	0.390894	0.252	0.027	0
Epithelial cells	27	TM4SF4	0	0.388135	0.366	0.049	0
Epithelial cells	27	AKR1C3	0	0.386664	0.302	0.036	0
Epithelial cells	27	ADH1A	0	0.38384	0.279	0.014	0
Epithelial cells	27	INSIG1	0	0.383523	0.331	0.054	0
Epithelial cells	27	CRP	0	0.37426	0.133	0.015	0
Epithelial cells	27	CYP2A7	0	0.37327	0.205	0.026	0
Epithelial cells	27	ARG1	0	0.362855	0.291	0.021	0
Epithelial cells	27	HMGCS2	0	0.35838	0.3	0.026	0
Lymphoid cells	28	IL32	0	1.65081	0.887	0.238	0
Lymphoid cells	28	HLA-A	0	1.08466	0.856	0.433	0
Lymphoid cells	28	S100A4	0	1.0494	0.843	0.31	0
Lymphoid cells	28	B2M	0	0.970631	0.961	0.732	0
Lymphoid cells	28	TRAC	0	0.949703	0.668	0.122	0
Lymphoid cells	28	LTB	0	0.861107	0.515	0.102	0
Lymphoid cells	28	RGS1	0	0.792704	0.555	0.14	0
Lymphoid cells	28	ACTB	0	0.700025	0.878	0.604	0
Lymphoid cells	28	HLA-C	0	0.671409	0.811	0.422	0
Lymphoid cells	28	TNFRSF4	0	0.650019	0.303	0.015	0
Lymphoid cells	28	CARD16	0	0.647566	0.48	0.068	0
Lymphoid cells	28	HLA-B	0	0.632776	0.832	0.501	0
Lymphoid cells	28	CD3D	0	0.603025	0.556	0.129	0
Lymphoid cells	28	CD2	0	0.599069	0.52	0.104	0
Lymphoid cells	28	TRBC2	0	0.547642	0.431	0.109	0
Lymphoid cells	28	TRBC1	0	0.535457	0.334	0.098	0
Lymphoid cells	28	BATF	0	0.518689	0.34	0.017	0
Lymphoid cells	28	TIGIT	0	0.516006	0.368	0.027	0
Lymphoid cells	28	CTSC	0	0.514754	0.4	0.077	0
Lymphoid cells	28	CD52	0	0.465867	0.508	0.207	0
Lymphoid cells	28	TNFRSF18	0	0.458667	0.279	0.009	0
Lymphoid cells	28	CD27	0	0.445976	0.32	0.03	0
Lymphoid cells	28	TSC22D3	0	0.417266	0.44	0.165	0
Lymphoid cells	28	ARID5B	0	0.390503	0.304	0.043	0
Lymphoid cells	28	CREM	0	0.38564	0.363	0.12	0
Lymphoid cells	28	SAMSN1	0	0.384536	0.322	0.059	0
Lymphoid cells	28	BIRC3	0	0.380317	0.322	0.085	0
Lymphoid cells	28	LAIR2	0	0.379093	0.234	0.009	0
Lymphoid cells	28	PTPRC	0	0.378939	0.437	0.146	0
Lymphoid cells	28	PMAIP1	0	0.362807	0.286	0.056	0
Lymphoid cells	28	PKM	0	0.359138	0.277	0.065	0
Lymphoid cells	28	IL2RG	0	0.353204	0.344	0.083	0
Lymphoid cells	28	DUSP4	0	0.347827	0.24	0.02	0
Lymphoid cells	28	LINC01943	0	0.32501	0.189	0.004	0
Lymphoid cells	28	CD3E	0	0.32265	0.342	0.089	0
Lymphoid cells	28	ICOS	0	0.313622	0.223	0.012	0
Lymphoid cells	28	CYTOR	0	0.309345	0.28	0.065	0
Lymphoid cells	28	CORO1B	0	0.303162	0.225	0.025	0
Lymphoid cells	28	STK17B	0	0.291522	0.276	0.065	0
Lymphoid cells	28	CTLA4	0	0.288208	0.201	0.006	0
Lymphoid cells	28	GBP2	0	0.274564	0.227	0.03	0
Lymphoid cells	28	UGP2	0	0.271238	0.238	0.05	0
Lymphoid cells	28	CYTIP	0	0.26653	0.255	0.061	0
Lymphoid cells	28	SPOCK2	0	0.258257	0.222	0.034	0
Lymphoid cells	28	CORO1A	2.68142e-284	0.326946	0.384	0.146	5.57817e-280
Lymphoid cells	28	UBC	5.07881e-283	0.506518	0.641	0.358	1.05654e-278
Lymphoid cells	28	MALAT1	1.17585e-276	0.680158	0.917	0.843	2.44613e-272
Lymphoid cells	28	CD7	2.97253e-268	0.294973	0.314	0.107	6.18375e-264
Lymphoid cells	28	ARPC1B	2.1909e-263	0.276036	0.322	0.115	4.55772e-259
Lymphoid cells	28	ENO1	5.43996e-241	0.291653	0.351	0.138	1.13167e-236
Lymphoid cells	28	GAPDH	6.34116e-233	0.455081	0.706	0.43	1.31915e-228
Lymphoid cells	28	HLA-E	3.74396e-220	0.322074	0.571	0.296	7.78855e-216
Lymphoid cells	28	ARHGDIB	4.07151e-198	0.305707	0.478	0.241	8.46996e-194
Lymphoid cells	28	HBG2	9.20174e-188	-2.56508	0.08	0.336	1.91424e-183
Lymphoid cells	28	TMSB10	2.59921e-183	0.386111	0.877	0.609	5.40714e-179
Lymphoid cells	28	HBA2	8.32094e-178	-1.99145	0.088	0.34	1.73101e-173
Lymphoid cells	28	HBA1	2.65672e-175	-1.80335	0.084	0.335	5.52677e-171
Lymphoid cells	28	PFN1	9.29579e-153	0.334599	0.587	0.361	1.9338e-148
Lymphoid cells	28	HBB	2.97264e-142	-1.216	0.068	0.277	6.18397e-138
Lymphoid cells	28	SOD1	7.49981e-135	0.253448	0.376	0.196	1.56019e-130
Lymphoid cells	28	TMSB4X	4.80615e-133	0.338691	0.936	0.704	9.99823e-129
Lymphoid cells	28	BTG1	2.13759e-132	0.266712	0.421	0.224	4.44682e-128
Lymphoid cells	28	IFITM3	2.28792e-129	-0.408504	0.045	0.237	4.75957e-125
Lymphoid cells	28	ATP5F1E	4.10013e-128	0.2771	0.719	0.521	8.52949e-124
Lymphoid cells	28	FTL	1.6104e-126	-1.00151	0.647	0.764	3.35012e-122
Lymphoid cells	28	ALB	5.17945e-122	-1.30882	0.147	0.353	1.07748e-117
Lymphoid cells	28	AHSP	4.27611e-119	-0.639664	0.071	0.262	8.89559e-115
Lymphoid cells	28	HBM	2.15935e-108	-0.512916	0.036	0.202	4.49209e-104
Lymphoid cells	28	TYROBP	1.74704e-106	-0.389667	0.022	0.179	3.63437e-102
Lymphoid cells	28	FOS	6.45813e-101	-0.497128	0.134	0.31	1.34349e-96
Lymphoid cells	28	FCER1G	1.24334e-97	-0.314043	0.019	0.164	2.58652e-93
Lymphoid cells	28	APOA2	3.31654e-92	-0.998024	0.142	0.313	6.8994e-88
Lymphoid cells	28	SELENOP	3.15073e-90	-0.359676	0.033	0.176	6.55447e-86
Lymphoid cells	28	SERPINA1	1.94128e-89	-0.57887	0.061	0.214	4.03844e-85
Lymphoid cells	28	BLVRB	1.45593e-85	-0.272776	0.07	0.225	3.02878e-81
Lymphoid cells	28	CCL4	2.88436e-81	-0.725416	0.062	0.201	6.00033e-77
Lymphoid cells	28	SLC25A37	1.02095e-79	-0.254492	0.035	0.167	2.12389e-75
Lymphoid cells	28	IGHG4	3.26716e-77	-0.317693	0.121	0.046	6.79667e-73
Lymphoid cells	28	APOA1	4.00262e-76	-0.61254	0.075	0.215	8.32665e-72
Lymphoid cells	28	CST3	4.59318e-75	-0.463525	0.032	0.154	9.55519e-71
Lymphoid cells	28	AIF1	1.40055e-69	-0.256069	0.017	0.126	2.91357e-65
Lymphoid cells	28	APOC3	2.09561e-68	-0.683759	0.085	0.215	4.3595e-64
Lymphoid cells	28	IFI27	2.59169e-67	-0.346771	0.027	0.139	5.3915e-63
Lymphoid cells	28	HLA-DRA	7.59722e-67	-0.74326	0.088	0.212	1.58045e-62
Lymphoid cells	28	MT1G	1.87556e-65	-0.504014	0.04	0.155	3.90173e-61
Lymphoid cells	28	ANXA1	8.45664e-59	-0.256157	0.058	0.17	1.75923e-54
Lymphoid cells	28	VTN	2.85481e-56	-0.305557	0.027	0.124	5.93887e-52
Lymphoid cells	28	LYZ	9.03278e-56	-0.429181	0.012	0.1	1.87909e-51
Lymphoid cells	28	APOC1	9.31922e-55	-0.462943	0.109	0.228	1.93868e-50
Lymphoid cells	28	CCL3	1.11051e-54	-0.481042	0.024	0.116	2.31019e-50
Lymphoid cells	28	AMBP	1.21474e-53	-0.346069	0.04	0.138	2.52703e-49
Lymphoid cells	28	TTR	9.35592e-53	-0.30131	0.036	0.132	1.94631e-48
Lymphoid cells	28	AHSG	9.57513e-53	-0.30386	0.026	0.118	1.99191e-48
Lymphoid cells	28	HBZ	3.3814e-52	-0.408426	0.015	0.1	7.03433e-48
Lymphoid cells	28	RBP4	1.01362e-51	-0.338123	0.032	0.124	2.10864e-47
Lymphoid cells	28	CCL5	2.44875e-49	-0.396771	0.118	0.227	5.09414e-45
Lymphoid cells	28	CCL4L2	9.03659e-49	-0.352107	0.022	0.105	1.87988e-44
Lymphoid cells	28	APOE	7.0114e-46	-0.278627	0.024	0.105	1.45858e-41
Lymphoid cells	28	NKG7	4.81366e-45	-0.384086	0.087	0.185	1.00139e-40
Lymphoid cells	28	MT1H	1.85156e-44	-0.26628	0.023	0.102	3.85179e-40
Epithelial cells	29	MT2A	0	2.22915	0.838	0.267	0
Epithelial cells	29	ALB	0	2.12549	0.715	0.347	0
Epithelial cells	29	APOA2	0	2.00535	0.652	0.307	0
Epithelial cells	29	MT1G	0	1.78168	0.389	0.152	0
Epithelial cells	29	APOC3	0	1.66039	0.635	0.209	0
Epithelial cells	29	APOA1	0	1.60238	0.582	0.209	0
Epithelial cells	29	MT1X	0	1.57806	0.621	0.089	0
Epithelial cells	29	APOC1	0	1.51957	0.63	0.222	0
Epithelial cells	29	SERPINA1	0	1.2976	0.608	0.208	0
Epithelial cells	29	FABP1	0	1.21222	0.46	0.113	0
Epithelial cells	29	MT1E	0	1.1921	0.46	0.088	0
Epithelial cells	29	AHSG	0	1.03916	0.46	0.113	0
Epithelial cells	29	RBP4	0	0.941107	0.519	0.119	0
Epithelial cells	29	TTR	0	0.906675	0.442	0.128	0
Epithelial cells	29	AMBP	0	0.808725	0.526	0.132	0
Epithelial cells	29	ORM1	0	0.80869	0.428	0.094	0
Epithelial cells	29	APOH	0	0.703551	0.449	0.101	0
Epithelial cells	29	HP	0	0.70101	0.331	0.079	0
Epithelial cells	29	VTN	0	0.660181	0.465	0.119	0
Epithelial cells	29	TF	0	0.593771	0.417	0.108	0
Epithelial cells	29	FGB	0	0.527792	0.352	0.085	0
Epithelial cells	29	GSTA1	0	0.527528	0.296	0.046	0
Epithelial cells	29	APOE	0	0.505069	0.339	0.102	0
Epithelial cells	29	ALDOB	0	0.481824	0.334	0.065	0
Epithelial cells	29	FGG	0	0.480991	0.337	0.08	0
Epithelial cells	29	GC	0	0.446684	0.344	0.08	0
Epithelial cells	29	RARRES2	0	0.436086	0.325	0.08	0
Epithelial cells	29	MT1F	0	0.432124	0.239	0.047	0
Epithelial cells	29	NUPR1	0	0.41884	0.317	0.067	0
Epithelial cells	29	FGA	0	0.413628	0.305	0.078	0
Epithelial cells	29	PEBP1	0	0.413006	0.406	0.138	0
Epithelial cells	29	ORM2	0	0.403019	0.291	0.06	0
Epithelial cells	29	CYB5A	0	0.401794	0.31	0.076	0
Epithelial cells	29	SELENOP	0	0.3951	0.45	0.172	0
Epithelial cells	29	MGST1	0	0.388358	0.32	0.073	0
Epithelial cells	29	APOB	0	0.378338	0.297	0.072	0
Epithelial cells	29	ADH1B	0	0.37753	0.223	0.043	0
[truncated: 4,921 more rows]

## Sheet: 1c_software
Supplementary Table 1c. List of Software and R packages used for data analysis and figures
Software and Algorithms	Version	Source
cell-ranger	v3.1.0	https://www.10xgenomics.com/cn/support/software/cell-ranger/latest
R	v4.0.1,v4.3.0	https://www.r-project.org/
perl	v5.16	https://www.perl.org/
Seurat	4.0.3	https://satijalab.org/seurat/
DecontX	v1.0.0	https://bioconductor.org/packages/release/bioc/html/decontX.html
DoubletFinder	v2.0	https://github.com/chris-mcginnis-ucsf/DoubletFinder
Harmony	v0.10	https://cran.r-project.org/web/packages/harmony/index.html
kBET	v0.99.6	https://github.com/theislab/kBET
corrplot	v.0.90	https://github.com/taiyun/corrplot
clusterProfiler	v4.0.5	https://bioconductor.org/packages/release/bioc/html/clusterProfiler.html
Monocle	v3 beta	https://cole-trapnell-lab.github.io/monocle3/
hdWGCNA	v0.3.01	https://smorabit.github.io/hdWGCNA/
scRNAtoolVis	v0.07	https://github.com/junjunlab/scRNAtoolVis
RColorBrewer	v1.1	https://r-graph-gallery.com/38-rcolorbrewers-palettes.html
GOplot	v1.0.2	https://wencke.github.io/
