# Supplementary material for: Integrative single-cell and spatial transcriptome analysis reveals heterogeneity of human liver progenitor cells
Source: Hepatol Commun. 2025 Feb 26;9(3):e0662. doi: 10.1097/HC9.0000000000000662 (PMC11868439; doi:10.1097/HC9.0000000000000662)
Supplement: Supplementary file 3 [file hc9-9-e0662-s003.xlsx]

## Sheet: Summary
Supplementary Table 2. Cell percentage, Signatures and proportion
Supplementary Table 2a. Markers assocate with LPCs in LPC_01_EPCAM subpopulation
Supplementary Table 2b. Signatures of LPC subclusters
Supplementary Table 2C. Percentage of LPCs in each donor

## Sheet: 2a_markers
Supplementary Table 2a. Markers assocate with LPCs in LPC_01_EPCAM subpopulation
subpopulation	Gene	p_val	avg_log2FC	pct.1	pct.2	p_val_adj
LPC_01_EPCAM	STMN1	0	0.469696	0.488	0.126	0
LPC_01_EPCAM	EPCAM	0	0.43344	0.392	0.034	0
LPC_01_EPCAM	NME1	0	0.361355	0.351	0.068	0
LPC_01_EPCAM	ERH	0	0.333587	0.348	0.086	0
LPC_01_EPCAM	MYC	0	0.309059	0.229	0.034	0
LPC_01_EPCAM	PSMA4	0	0.293936	0.319	0.088	0
LPC_01_EPCAM	SNRPB	0	0.287334	0.316	0.087	0
LPC_01_EPCAM	TMEM14B	0	0.287204	0.3	0.078	0
LPC_01_EPCAM	TET1	2.67138575060806e-53	0.17277	0.193	0.048	5.15470594437331e-49
LPC_01_EPCAM	PCNA	0	0.16291	0.174	0.052	0
LPC_01_EPCAM	CDK1	3.25559313797201e-74	0.162098	0.172	0.03	6.28199251903079e-70
LPC_01_EPCAM	MET	1.25118578152329e-06	0.15176	0.121	0.061	0.0241429
LPC_01_EPCAM	HNF1A	1.06317828649347e-06	0.118099	0.116	0.041	0.0205151

## Sheet: 2b_signatures_of_subcluster
Supplementary Table 2b. Signatures of LPC subclusters
LPCcluster	Gene	p_val	avg_log2FC	pct.1	pct.2	p_val_adj
LPC1	ALB	1.14624635614502e-102	1.08911	0.396	0.163	2.21179696881743e-98
LPC1	APOA2	1.35225018992306e-64	1.05962	0.294	0.13	2.60930196647555e-60
LPC1	APOC3	4.99770995072371e-64	0.832576	0.274	0.114	9.64358112091648e-60
LPC1	SERPINA1	2.47847279929154e-87	0.675515	0.319	0.122	4.78246111351296e-83
LPC1	APOA1	1.47139041989309e-52	0.591533	0.224	0.09	2.8391949542257e-48
LPC1	RBP4	5.34518135428437e-75	0.528414	0.281	0.106	1.03140619412271e-70
LPC1	FABP1	1.57368794015395e-47	0.509191	0.196	0.077	3.03658824932105e-43
LPC1	ORM1	5.03070730212703e-50	0.494386	0.228	0.095	9.70725281018431e-46
LPC1	MT2A	6.62700812112572e-42	0.478841	0.23	0.109	1.27874748705242e-37
LPC1	APOC1	2.08639750219804e-11	0.465797	0.523	0.508	4.02591262024133e-07
LPC1	FTL	5.73867387073102e-48	0.464742	0.864	0.829	1.10733451009626e-43
LPC1	TTR	4.99001926448986e-63	0.451637	0.224	0.079	9.62874117275963e-59
LPC1	HP	6.5828279793807e-35	0.441569	0.163	0.069	1.2702224869013e-30
LPC1	AMBP	5.63481189451969e-74	0.425983	0.282	0.107	1.08729330316652e-69
LPC1	VTN	4.83121721977159e-65	0.384285	0.249	0.095	9.32231674727125e-61
LPC1	APOH	3.83289642286711e-54	0.325316	0.233	0.093	7.39595693756438e-50
LPC1	IFI27	6.97746425212054e-33	0.320671	0.182	0.085	1.34637150208918e-28
LPC1	AHSG	3.45811782633619e-41	0.31384	0.179	0.071	6.67278415769832e-37
LPC1	SPINK1	1.0670626943637e-26	0.300389	0.12	0.049	2.05900417504419e-22
LPC1	IFITM3	3.14131294068941e-57	0.300359	0.288	0.131	6.06147745035428e-53
LPC1	CLU	2.17977793828708e-59	0.298632	0.223	0.083	4.20609950971874e-55
LPC1	DEFB1	6.00672675387447e-34	0.296456	0.105	0.031	1.15905799442762e-29
LPC1	SAA1	2.64834042226197e-16	0.290805	0.077	0.032	5.1102376787967e-12
LPC1	NEAT1	7.3918364379522e-25	0.281136	0.163	0.082	1.42632875906726e-20
LPC1	GC	8.63581209294337e-58	0.271352	0.23	0.087	1.66636630145435e-53
LPC1	RARRES2	1.04180097402019e-50	0.255891	0.207	0.081	2.01025915946936e-46
LPC1	FGG	3.66911352270628e-38	0.25087	0.173	0.071	7.07992145341404e-34
LPC1	B2M	9.02615478009624e-15	0.247417	0.664	0.603	1.74168682636737e-10
LPC1	GSTA1	1.15702001478659e-35	0.242643	0.176	0.075	2.2325858205322e-31
LPC1	SELENOP	4.2430146398641e-50	0.240088	0.218	0.087	8.18732104908176e-46
LPC1	TM4SF4	1.76227782045312e-51	0.23676	0.161	0.049	3.40049128234635e-47
LPC1	TMSB4X	4.35179474215066e-08	0.232057	0.594	0.561	0.000839722
LPC1	FGB	5.89542135006963e-37	0.226228	0.157	0.062	1.13758050370944e-32
LPC1	SPP1	6.53343438307987e-30	0.224025	0.084	0.023	1.26069149855909e-25
LPC1	KRT18	9.77970762466724e-40	0.219258	0.184	0.077	1.88709238325579e-35
LPC1	APOE	4.01051487818046e-36	0.212411	0.128	0.044	7.73868950893701e-32
LPC1	ORM2	4.46162915824477e-36	0.204692	0.163	0.066	8.6091596237491e-32
LPC1	DCXR	3.5947112636458e-23	0.202321	0.203	0.118	6.93635485433094e-19
LPC1	ANXA4	1.74410914550724e-31	0.198924	0.115	0.04	3.36543300717076e-27
LPC1	MT1E	1.18249948658268e-32	0.197826	0.135	0.052	2.28175100930994e-28
LPC1	CYB5A	1.63696616134614e-31	0.194037	0.224	0.12	3.15868990493351e-27
LPC1	S100A10	2.52247014770032e-26	0.191061	0.173	0.087	4.86735839700254e-22
LPC1	ALDOB	2.43657215618734e-34	0.187787	0.161	0.067	4.70160963257909e-30
LPC1	MT1X	3.55614038089057e-27	0.183998	0.109	0.041	6.86192847896645e-23
LPC1	FXYD2	1.50163124597967e-28	0.180555	0.086	0.025	2.89754765224236e-24
LPC1	NUPR1	7.34288871358831e-28	0.177573	0.152	0.069	1.416883806174e-23
LPC1	FOS	5.04002998921014e-20	0.175323	0.181	0.105	9.72524186717988e-16
LPC1	MT1G	4.28050834204395e-19	0.175281	0.091	0.039	8.25966889680801e-15
LPC1	TF	1.55774497788322e-31	0.171327	0.158	0.068	3.00582470932346e-27
LPC1	KRT8	3.35518674618903e-33	0.170155	0.156	0.065	6.47416834544636e-29
LPC1	LGALS4	5.21744914899888e-39	0.169242	0.14	0.048	1.00675898779082e-34
LPC1	FGA	3.02486915264424e-32	0.165179	0.121	0.043	5.83678751694232e-28
LPC1	AGXT	5.29033778155637e-37	0.161639	0.139	0.05	1.02082357832912e-32
LPC1	DBI	1.77520049243578e-26	0.161563	0.228	0.131	3.42542687020408e-22
LPC1	IL32	2.15860948815722e-17	0.161441	0.206	0.128	4.16525286834817e-13
LPC1	ANG	1.0044586731132e-28	0.15296	0.114	0.042	1.93820345563924e-24
LPC1	MGST1	5.24826734246027e-20	0.146011	0.243	0.156	1.01270566640113e-15
LPC1	HPD	1.77362742104437e-22	0.144983	0.096	0.037	3.42239147164721e-18
LPC1	FGL1	2.63995094283894e-28	0.143492	0.107	0.038	5.09404933930201e-24
LPC1	CYP2E1	6.25769938952736e-19	0.141949	0.067	0.023	1.2074856742032e-14
LPC1	MALAT1	4.41725158057764e-05	0.141837	0.713	0.807	0.852353
LPC1	KNG1	1.43392860463296e-30	0.138173	0.137	0.055	2.76690863549976e-26
LPC1	SLPI	2.28248653238982e-27	0.124419	0.107	0.039	4.40428601289939e-23
LPC1	AGT	9.86529773854494e-31	0.121048	0.102	0.032	1.90360785162963e-26
LPC1	SAA2	1.60473696197313e-11	0.120932	0.043	0.016	3.09650044182336e-07
LPC1	UBC	2.05740112994215e-11	0.118195	0.318	0.248	3.96996122033637e-07
LPC1	ADH1B	3.17362288296242e-24	0.118044	0.099	0.037	6.12382271496429e-20
LPC1	PLA2G2A	1.48838322115644e-12	0.115542	0.046	0.017	2.87198426354346e-08
LPC1	APOC2	4.78478563512808e-25	0.115113	0.104	0.04	9.23272236154314e-21
LPC1	JUN	2.29238412910124e-16	0.114606	0.128	0.069	4.42338441551375e-12
LPC1	AKR1C3	5.00938892716466e-16	0.114544	0.164	0.098	9.66611687385693e-12
LPC1	TMEM176B	5.70264258269674e-25	0.110779	0.118	0.049	1.10038191275716e-20
LPC1	AZGP1	8.19162956214815e-22	0.106892	0.105	0.044	1.58065684031211e-17
LPC1	HSPB1	1.67880494831905e-05	0.106037	0.332	0.29	0.323942
LPC1	HLA-A	1.64901881546713e-12	0.105872	0.249	0.176	3.18194670632538e-08
LPC1	HLA-C	2.4641939424864e-13	0.104616	0.249	0.174	4.75490863142175e-09
LPC1	AKR1C1	8.19329128452143e-22	0.104365	0.114	0.051	1.58097748626125e-17
LPC1	APCS	1.78487712522101e-20	0.101828	0.085	0.032	3.44409890082647e-16
LPC1	MYL6	2.15524766311098e-06	0.0966971	0.473	0.43	0.0415877
LPC1	TMEM176A	4.62346264588172e-24	0.0963841	0.1	0.038	8.92143352149337e-20
LPC1	HLA-B	6.95030898654879e-13	0.0962099	0.269	0.189	1.34113162204445e-08
LPC1	UQCRQ	0.0068129	0.095617	0.581	0.585	1
LPC1	NDUFB1	2.53663610192058e-10	0.092259	0.285	0.219	4.89469302226594e-06
LPC1	PPDPF	9.44836035720148e-08	0.0922074	0.26	0.209	0.00182316
LPC1	HES1	2.02237638038863e-20	0.0922026	0.077	0.027	3.9023774635979e-16
LPC1	LGALS1	3.55320110638359e-13	0.0917598	0.123	0.071	6.85625685487778e-09
LPC1	CCL4	7.44058288623282e-05	0.0902393	0.059	0.038	1
LPC1	CFHR1	1.0398490510323e-17	0.0895968	0.08	0.032	2.00649272887194e-13
LPC1	LEAP2	6.07380980716971e-26	0.0886889	0.081	0.025	1.17200234039147e-21
LPC1	CST3	1.47498215357904e-13	0.087793	0.119	0.068	2.84612556354612e-09
LPC1	SERPINC1	3.03434735556819e-16	0.0876953	0.083	0.036	5.85507665730437e-12
LPC1	S100A11	1.1505033398001e-10	0.0874573	0.101	0.059	2.22001124447827e-06
LPC1	SERPING1	1.13562239902039e-24	0.0860125	0.086	0.029	2.19129698114975e-20
LPC1	IFITM2	2.19242560499361e-12	0.0852912	0.139	0.085	4.23050444739566e-08
LPC1	HPX	1.31579736386274e-16	0.0850845	0.081	0.035	2.53896259330954e-12
LPC1	APOB	5.08124506012348e-20	0.0849903	0.079	0.029	9.80477046801427e-16
LPC1	KRT7	1.50524365350486e-13	0.0838133	0.053	0.019	2.90451815380297e-09
LPC1	H1-2	4.25143047379658e-07	0.083216	0.071	0.043	0.00820356
LPC1	C3	1.97285474141381e-19	0.0830222	0.073	0.026	3.80682050903209e-15
LPC1	ATOX1	5.72610645658546e-13	0.0827007	0.152	0.095	1.10490950186273e-08
LPC1	SNHG5	4.54142890918278e-11	0.0816572	0.124	0.076	8.76314122315909e-07
LPC1	PCBD1	1.11415206735165e-16	0.0816459	0.099	0.047	2.14986782916174e-12
LPC1	FKBP2	9.4084602581786e-17	0.0810962	0.122	0.064	1.81545649141814e-12
LPC1	FXYD1	2.19018139753947e-12	0.0805652	0.067	0.03	4.22617402469216e-08
LPC1	CLDN10	6.30231159215738e-18	0.0792398	0.05	0.014	1.21609404482269e-13
LPC1	KLF6	3.12090557022878e-11	0.0785404	0.105	0.061	6.02209938831346e-07
LPC1	DUSP1	5.70460446169972e-12	0.0783529	0.111	0.064	1.10076047692958e-07
LPC1	MAT1A	7.60166823646268e-20	0.0781437	0.06	0.017	1.46681790290784e-15
LPC1	HSD17B6	5.09782951443701e-18	0.077586	0.078	0.031	9.83677183105766e-14
LPC1	MTATP6P1	5.32123962239562e-06	0.0769411	0.08	0.053	0.102679
LPC1	ASGR1	5.02052465992239e-23	0.0768782	0.074	0.023	9.68760438378624e-19
LPC1	ROMO1	1.58403119533146e-09	0.0765891	0.207	0.151	3.05654659451159e-05
LPC1	HSPA1A	0.00583951	0.0765302	0.272	0.247	1
LPC1	EBP	7.20681208409176e-19	0.0758229	0.089	0.037	1.39062645974635e-14
LPC1	FOSB	6.23388300157958e-15	0.0756387	0.075	0.032	1.2028900639848e-10
LPC1	BTG1	2.07830480358313e-08	0.075265	0.1	0.063	0.00040103
LPC1	CD24	1.82026992284729e-14	0.0750954	0.068	0.029	3.51239284312612e-10
LPC1	NNMT	5.26285517143622e-12	0.0750397	0.062	0.027	1.01552053388033e-07
LPC1	TMBIM6	6.98828144623555e-11	0.0750249	0.171	0.116	1.34845878786561e-06
LPC1	KRT19	2.07855799967353e-11	0.0748724	0.04	0.014	4.01078551617003e-07
LPC1	TFF3	3.88216240719026e-06	0.0748164	0.04	0.021	0.0749102
LPC1	PRDX5	3.28714239907636e-12	0.0741255	0.143	0.089	6.34286997325775e-08
LPC1	ELF3	3.62461977317738e-18	0.0728367	0.052	0.014	6.99406631432307e-14
LPC1	TMEM59	1.53146148638951e-11	0.0726064	0.138	0.086	2.9551080841372e-07
LPC1	ZNHIT1	2.13939211660738e-12	0.0724079	0.129	0.077	4.12817102820561e-08
LPC1	CYSTM1	2.55587635502717e-18	0.0722631	0.087	0.036	4.93181901466042e-14
LPC1	SAA4	2.06668017684488e-17	0.0721892	0.072	0.027	3.98786606923987e-13
LPC1	TDO2	1.19568611926741e-14	0.0721732	0.062	0.024	2.3071959357384e-10
LPC1	ANXA2	2.92521938529675e-11	0.0714271	0.111	0.065	5.64450332586862e-07
LPC1	GATM	2.39676190689459e-19	0.0704291	0.068	0.023	4.62479177554379e-15
LPC1	SEC62	3.30149707834966e-10	0.0698749	0.144	0.095	6.3705687623835e-06
LPC1	IGKC	1.56850875077583e-11	0.0696999	0.123	0.074	3.02659448549704e-07
LPC1	HRG	1.39569246999764e-15	0.0696272	0.069	0.027	2.69312819010745e-11
LPC1	CFH	6.19688760732992e-20	0.069165	0.062	0.019	1.19575143271038e-15
LPC1	ZFP36	7.52019303723607e-09	0.0684866	0.092	0.056	0.00014511
LPC1	LCN2	2.0128736325464e-06	0.0680739	0.03	0.013	0.0388404
LPC1	SAT1	0.000278251	0.0679132	0.211	0.178	1
LPC1	ADI1	8.78628867511722e-11	0.0676489	0.113	0.068	1.69540226275062e-06
LPC1	CYP3A5	1.14026309166315e-21	0.0676092	0.048	0.01	2.2002516616732e-17
LPC1	CP	1.83734640668688e-12	0.0668595	0.053	0.021	3.545343626343e-08
LPC1	DDT	0.000237044	0.0662094	0.225	0.191	1
LPC1	ATP5ME	0.00440438	0.0661234	0.463	0.443	1
LPC1	ID2	2.14535328388612e-10	0.0658625	0.144	0.093	4.13967369658666e-06
LPC1	ITM2B	4.34636445217938e-11	0.0649659	0.102	0.059	8.38674484692532e-07
LPC1	TNFRSF12A	4.46479266950033e-16	0.0647635	0.057	0.019	8.61526393506783e-12
LPC1	CYP2A7	4.24852425464445e-09	0.0647416	0.039	0.016	8.19795240176193e-05
LPC1	SCD	2.14364138310104e-13	0.0646067	0.061	0.025	4.13637041283176e-09
LPC1	EPHX1	5.25435157749368e-15	0.0646033	0.069	0.029	1.01387968039318e-10
LPC1	TMEM205	2.17461157429821e-15	0.0644267	0.079	0.035	4.19613049376583e-11
LPC1	ADH1C	1.66977960131537e-14	0.0642104	0.06	0.023	3.22200671869815e-10
LPC1	ADH4	2.60329856525377e-12	0.0642064	0.073	0.035	5.02332491151367e-08
LPC1	SCP2	1.25140299917767e-11	0.063756	0.11	0.064	2.41470722721322e-07
LPC1	BHMT	2.06975977130987e-11	0.0637271	0.055	0.024	3.99380845471953e-07
LPC1	PCK1	3.11970066521411e-16	0.0626124	0.049	0.015	6.01977440359714e-12
LPC1	COA3	2.4804829878622e-14	0.0625143	0.088	0.042	4.7863399733789e-10
LPC1	REG1A	0.00463634	0.0613211	0.016	0.008	1
LPC1	PTGR1	5.15576009152482e-11	0.0610511	0.082	0.043	9.94855467260629e-07
LPC1	ETFB	1.00453486633478e-08	0.0607782	0.131	0.088	0.000193835
LPC1	TM4SF1	3.22314540709975e-08	0.0607569	0.051	0.026	0.000621938
LPC1	TAT	7.27273511556151e-12	0.0606028	0.055	0.023	1.40334696789875e-07
LPC1	SSR4	2.22854228836797e-06	0.0605764	0.176	0.135	0.043002
LPC1	PRAP1	4.92487398508529e-16	0.0604049	0.051	0.016	9.50303684162059e-12
LPC1	CD59	1.66481796551905e-12	0.0602232	0.076	0.036	3.21243274626556e-08
LPC1	ANGPTL3	3.00281727602358e-14	0.0601844	0.063	0.025	5.7942362158151e-10
LPC1	C12orf57	2.1079448711116e-10	0.0593748	0.111	0.067	4.06749042329694e-06
LPC1	ATP1B1	4.27554992429466e-14	0.0593698	0.052	0.019	8.25010113391898e-10
LPC1	LAPTM4A	4.58270552808588e-09	0.0591517	0.111	0.07	8.84278858699452e-05
LPC1	LYZ	2.87935571580607e-10	0.0590218	0.045	0.018	5.5560047892194e-06
LPC1	SERPINF1	1.80969240123104e-13	0.058771	0.076	0.035	3.49198245741542e-09
LPC1	HBM	2.60911979670821e-06	0.0585931	0.064	0.039	0.0503456
LPC1	FN1	2.11031916612317e-17	0.0584995	0.055	0.017	4.07207186295127e-13
LPC1	SERPINA6	4.13800994605059e-18	0.0583622	0.063	0.021	7.98470399189922e-14
LPC1	SULT2A1	4.82394418771203e-13	0.0581038	0.067	0.029	9.30828270460913e-09
LPC1	TSPAN8	6.53594898224247e-16	0.0580832	0.054	0.017	1.26117671561351e-11
LPC1	PTP4A1	1.82532205749549e-13	0.0579318	0.069	0.03	3.5221414421433e-09
LPC1	HMGCS2	1.19499521148136e-14	0.0579004	0.058	0.022	2.30586276007444e-10
LPC1	GADD45B	1.49748398582914e-09	0.0571532	0.081	0.045	2.88954509905591e-05
LPC1	TIMP1	4.72242214179525e-05	0.0570712	0.103	0.075	0.911239
LPC1	AKR1C4	4.45517819889065e-14	0.0570118	0.061	0.024	8.59671185257939e-10
LPC1	AGR2	1.49988231148242e-07	0.056105	0.028	0.01	0.00289417
LPC1	UGT2B7	8.84897831155186e-12	0.0557922	0.06	0.027	1.70749885499705e-07
LPC1	SOD2	4.96512087132641e-12	0.0557619	0.069	0.032	9.58069723331144e-08
LPC1	GSTA2	2.29304881288223e-06	0.0555435	0.054	0.031	0.0442467
LPC1	CD69	0.00437438	0.055511	0.067	0.051	1
LPC1	CSTB	1.74608789745617e-06	0.0554693	0.115	0.08	0.0336925
LPC1	CES1	1.08011449438177e-11	0.0553092	0.08	0.041	2.08418892835906e-07
LPC1	C4BPB	4.77019816152373e-14	0.0552022	0.062	0.025	9.20457437247618e-10
LPC1	CTSD	1.5924516740807e-11	0.0550034	0.065	0.03	3.07279475030612e-07
LPC1	BAAT	3.09045537995829e-15	0.0549587	0.056	0.02	5.96334270116752e-11
LPC1	JUND	1.58844064093563e-11	0.0548055	0.069	0.033	3.0650550607494e-07
LPC1	UGT2B4	7.211828242781e-09	0.0548055	0.062	0.032	0.000139159
LPC1	IFI6	4.59975469505571e-10	0.0547064	0.063	0.031	8.8756866595795e-06
LPC1	P4HB	7.53039100491222e-07	0.0541605	0.126	0.089	0.0145306
LPC1	EGR1	8.50049168738259e-13	0.0540396	0.057	0.023	1.64025487599734e-08
LPC1	PPP1R16A	2.19019928908479e-14	0.0536642	0.055	0.02	4.226208548218e-10
LPC1	TFF1	0.000240593	0.0533536	0.027	0.015	1
LPC1	NDUFA3	2.01516855440419e-05	0.0533393	0.164	0.128	0.388847
LPC1	GAMT	6.50802768916594e-13	0.052749	0.06	0.025	1.25578902290146e-08
LPC1	RHOB	2.28371472475209e-13	0.0527154	0.052	0.019	4.40665593288164e-09
LPC1	COX17	6.4875827616734e-06	0.052666	0.151	0.114	0.125184
LPC1	GSTK1	1.01972180728271e-07	0.0526171	0.113	0.075	0.00196766
LPC1	RIDA	1.09937760960291e-10	0.0525479	0.072	0.036	2.12135903548977e-06
LPC1	GPX2	1.05895678193768e-09	0.052225	0.045	0.019	2.04336300642694e-05
LPC1	MYL12B	0.00054392	0.0522168	0.23	0.197	1
LPC1	SAT2	1.37413499314518e-16	0.0520861	0.054	0.017	2.65153088277295e-12
LPC1	VMP1	6.23888419311796e-12	0.0520462	0.055	0.023	1.20385509390404e-07
LPC1	SNHG25	4.28122641028409e-07	0.0519581	0.101	0.067	0.00826105
LPC1	JUNB	8.07206309194256e-06	0.0519371	0.108	0.076	0.155759
LPC1	DNAJB1	0.00980516	0.0514701	0.242	0.216	1
LPC1	ATP5F1D	3.06308227847192e-08	0.0513534	0.09	0.055	0.000591052
LPC1	CALD1	1.2440829612371e-09	0.0513427	0.083	0.046	2.40058248200311e-05
LPC1	TSTD1	8.07482371290111e-12	0.0513317	0.069	0.033	1.5581179836414e-07
LPC1	ARG1	1.85994029899855e-10	0.0510308	0.067	0.033	3.58894080094761e-06
LPC1	ALDH1A1	3.24084408263475e-09	0.0508931	0.087	0.05	6.25353274185201e-05
LPC1	ECH1	1.00918641524331e-05	0.0506439	0.157	0.12	0.194733
LPC1	BLOC1S1	5.74743138477604e-07	0.0504798	0.109	0.074	0.0110902
LPC1	MPST	1.47120015500722e-11	0.050474	0.063	0.029	2.83882781910193e-07
LPC1	CCL5	3.29669880476702e-05	0.0503784	0.083	0.057	0.636131
LPC1	PEG10	2.21143722235382e-08	0.0503703	0.039	0.017	0.000426719
LPC1	FIS1	1.23589306193459e-05	0.0503426	0.132	0.099	0.238478
LPC1	PHYH	8.19190754948704e-10	0.050047	0.062	0.031	1.58071048074902e-05
LPC1	TM4SF5	2.21455035915113e-13	0.0500105	0.045	0.015	4.27319637301801e-09
LPC1	FGGY	3.8045556815718e-12	0.0499006	0.054	0.022	7.34127064316095e-08
LPC1	APOM	2.29308543585244e-14	0.0495552	0.057	0.021	4.42473765702087e-10
LPC1	BST2	7.14616710620671e-09	0.0493312	0.083	0.048	0.000137892
LPC1	C1R	1.20699372183533e-13	0.0492649	0.051	0.018	2.32901508565344e-09
LPC1	F2	5.64847849517869e-11	0.0489184	0.06	0.028	1.08993041042968e-06
LPC1	ACAA2	8.77583458461651e-08	0.0488652	0.08	0.049	0.00169339
LPC1	PLIN2	3.63499124297388e-05	0.048737	0.077	0.052	0.701408
LPC1	ATP1A1	1.80359274120348e-13	0.0483067	0.051	0.018	3.48021255342624e-09
LPC1	CLDN4	1.52015075957301e-11	0.0481785	0.035	0.01	2.93328290567207e-07
LPC1	TSC22D3	0.000151247	0.0480787	0.075	0.053	1
LPC1	GLUL	3.94057730685348e-05	0.0480019	0.079	0.054	0.760374
LPC1	FBP1	8.27473202021567e-12	0.0479917	0.055	0.023	1.59669229062082e-07
LPC1	ITGB1	1.52214848630892e-09	0.0473719	0.068	0.036	2.9371377191817e-05
LPC1	CHCHD10	1.58816070753757e-10	0.0470781	0.062	0.03	3.06451490126449e-06
LPC1	CXCL2	1.19144376321631e-08	0.0464643	0.033	0.013	0.000229901
LPC1	PET100	1.58535536367158e-06	0.0459173	0.101	0.068	0.030591
LPC1	PLAAT4	5.03631782368344e-09	0.0453425	0.07	0.038	9.71807887257957e-05
LPC1	ARF4	2.41133913475401e-06	0.045329	0.103	0.071	0.0465292
LPC1	SQSTM1	2.5588113683045e-08	0.0449413	0.071	0.04	0.000493748
LPC1	ITIH1	1.10248878420689e-14	0.0449138	0.04	0.011	2.12736235800562e-10
LPC1	ADH1A	3.12158253630192e-12	0.0443621	0.041	0.014	6.02340566204819e-08
LPC1	INSIG1	1.60332443610134e-09	0.0440875	0.05	0.023	3.09377483190114e-05
LPC1	GGH	1.29569157846099e-07	0.0438402	0.065	0.037	0.00250017
LPC1	MT1M	5.77795272089911e-11	0.0433037	0.032	0.01	1.11491375702469e-06
LPC1	CIRBP	2.3887983266603e-05	0.0432547	0.134	0.101	0.460943
LPC1	CHMP2A	3.13028675852104e-07	0.043189	0.079	0.049	0.0060402
LPC1	CXCL1	3.99696313700682e-05	0.043158	0.02	0.008	0.771254
LPC1	MMP7	3.13217989774032e-07	0.0430415	0.027	0.01	0.00604385
LPC2	NPM1	2.57212751224751e-212	0.743038	0.884	0.653	4.9631772476328e-208
LPC2	EEF1A1	2.86156617872222e-146	0.63649	0.965	0.873	5.5216780984624e-142
LPC2	HNRNPA1	5.00226297354962e-195	0.622572	0.86	0.599	9.65236663376135e-191
LPC2	ACTB	1.38044353420128e-182	0.588238	0.926	0.737	2.66370384359479e-178
LPC2	PTMA	3.506556409707e-157	0.58129	0.979	0.888	6.76625124817062e-153
LPC2	RACK1	5.41471784039573e-151	0.538334	0.896	0.724	1.04482395448276e-146
LPC2	HMGB1	7.09546843974555e-87	0.514677	0.835	0.683	1.3691415901333e-82
LPC2	LDHB	5.02677690914093e-155	0.513729	0.745	0.463	9.69966872387834e-151
LPC2	EEF1B2	1.10278030002155e-129	0.501235	0.845	0.598	2.12792486692159e-125
LPC2	FAM178B	1.9551204810636e-95	0.479783	0.515	0.274	3.77260048026033e-91
LPC2	BTF3	1.43424004473731e-142	0.456085	0.839	0.626	2.76750959032512e-138
LPC2	HSP90AB1	1.48939436994178e-102	0.42964	0.795	0.595	2.87393537623965e-98
LPC2	PFN1	7.70524619699433e-147	0.4279	0.765	0.462	1.48680430617203e-142
LPC2	SLC25A6	2.93878094909706e-116	0.403726	0.707	0.425	5.67067171937768e-112
LPC2	HSPA8	8.61153323939031e-93	0.396167	0.688	0.437	1.66168145387275e-88
LPC2	ENO1	1.48062818141858e-137	0.39612	0.636	0.308	2.8570201388653e-133
LPC2	TUBA1B	2.70267487108485e-67	0.381488	0.72	0.531	5.21508143124534e-63
LPC2	GAPDH	9.93459269826845e-121	0.381057	0.936	0.819	1.91697900705788e-116
LPC2	RAN	4.15768679459275e-104	0.37046	0.773	0.53	8.02267243884618e-100
LPC2	H2AZ1	5.3923246557842e-77	0.362499	0.755	0.567	1.04050296558012e-72
LPC2	EIF3E	1.45557250617493e-107	0.358557	0.669	0.387	2.80867270791514e-103
LPC2	LDHA	5.05875123995054e-109	0.352228	0.612	0.322	9.76136639260856e-105
LPC2	NACA	2.14345163317629e-100	0.347813	0.893	0.754	4.13600427137697e-96
LPC2	NCL	9.33191238978928e-75	0.344899	0.659	0.426	1.80068581473374e-70
LPC2	STMN1	1.83992166921042e-94	0.34119	0.676	0.42	3.55031285290843e-90
LPC2	HSPD1	1.34273887875865e-83	0.338691	0.678	0.45	2.59094894045269e-79
LPC2	CFL1	2.75014777341113e-106	0.333254	0.752	0.477	5.30668514357412e-102
LPC2	MYC	2.48063655140399e-74	0.333156	0.377	0.176	4.78663628958914e-70
LPC2	FABP5	1.22202724664064e-112	0.330345	0.378	0.133	2.35802377511778e-108
LPC2	TUBB	8.2731244436711e-69	0.319274	0.666	0.457	1.59638209265078e-64
LPC2	PPIA	2.07030006497389e-82	0.315398	0.852	0.688	3.99485100537361e-78
LPC2	HMGN2	3.00069869924666e-71	0.311802	0.64	0.41	5.79014821006635e-67
LPC2	PABPC1	8.55003206556873e-76	0.309023	0.599	0.357	1.64981418737214e-71
LPC2	HNRNPC	9.31075625735078e-94	0.30864	0.628	0.362	1.79660352741841e-89
LPC2	SRSF3	8.04909944855881e-98	0.300624	0.614	0.335	1.55315422959391e-93
LPC2	SLC25A5	2.18646273240684e-87	0.300193	0.583	0.33	4.21899848845224e-83
LPC2	HSP90AA1	6.18341256194024e-34	0.288901	0.8	0.683	1.19315128795199e-29
LPC2	ATP5MC2	1.04989802895545e-73	0.284282	0.721	0.502	2.02588323667244e-69
LPC2	SNRPE	2.7322375102133e-76	0.283841	0.697	0.457	5.27212549970759e-72
LPC2	ARHGDIB	9.10748105533524e-87	0.281878	0.335	0.128	1.75737954443749e-82
LPC2	EIF3M	3.99836331372493e-99	0.281245	0.408	0.166	7.71524185016363e-95
LPC2	CNRIP1	7.41401992979595e-76	0.276282	0.399	0.185	1.43060928565343e-71
LPC2	HSPE1	2.01504210545538e-60	0.27293	0.754	0.585	3.88822524668671e-56
LPC2	H3-3A	5.71894548594419e-60	0.268634	0.754	0.562	1.10352772096779e-55
LPC2	SERBP1	6.74439203584709e-77	0.262301	0.606	0.353	1.30139788723705e-72
LPC2	NME1	1.63082175938993e-71	0.261337	0.523	0.293	3.14683366691882e-67
LPC2	EEF2	3.97549179641017e-48	0.259363	0.503	0.325	7.67110897035306e-44
LPC2	UBA52	1.84762654769681e-67	0.258531	0.894	0.748	3.56518018643576e-63
LPC2	ATP5F1A	3.49313160486467e-64	0.257788	0.535	0.32	6.74034674474687e-60
LPC2	SNRPD1	1.50676290989455e-65	0.256667	0.622	0.395	2.90744971093252e-61
LPC2	S100A4	5.89592351819395e-43	0.255855	0.673	0.472	1.1376774020707e-38
LPC2	CHCHD2	1.14165506055381e-61	0.255103	0.756	0.59	2.20293760484464e-57
LPC2	ATP5F1B	3.46635115665809e-65	0.253197	0.538	0.316	6.68867119188745e-61
LPC2	TPI1	1.09162177703206e-62	0.252818	0.64	0.418	2.10639338096107e-58
LPC2	TXN	2.92402358219717e-52	0.25267	0.664	0.482	5.64219590420766e-48
LPC2	SUMO2	1.54602653404733e-66	0.250787	0.621	0.393	2.98321280009772e-62
LPC2	MIF	6.66945923916103e-67	0.249416	0.514	0.284	1.28693885478851e-62
LPC2	SSB	1.62517263178858e-68	0.246764	0.4	0.195	3.13593311029924e-64
LPC2	FAU	1.27294214940745e-72	0.246631	0.924	0.82	2.45626917149661e-68
LPC2	ATP5MC3	3.60545407173931e-57	0.246536	0.671	0.474	6.95708417682818e-53
LPC2	CACYBP	3.70062230712458e-67	0.246491	0.437	0.226	7.14072080382759e-63
LPC2	EIF3L	9.0094517396658e-72	0.243626	0.373	0.17	1.73846380768591e-67
LPC2	TPT1	2.06601119100555e-37	0.24227	0.857	0.72	3.98657519416431e-33
LPC2	SNRPB	8.47559600263744e-66	0.236066	0.481	0.261	1.63545100466892e-61
LPC2	SRSF7	1.63719194242697e-63	0.234371	0.442	0.233	3.15912557210708e-59
LPC2	UQCRH	2.74971629311515e-50	0.230144	0.733	0.544	5.305852559195e-46
LPC2	ACTG1	1.65644568579688e-34	0.228624	0.393	0.247	3.19627759531366e-30
LPC2	HBD	1.84041396561235e-25	0.227759	0.118	0.048	3.55126278804558e-21
LPC2	HNRNPA2B1	6.89041572968376e-55	0.22772	0.584	0.374	1.32957461919978e-50
LPC2	RSL1D1	3.17726209793177e-69	0.226668	0.346	0.152	6.13084494416914e-65
LPC2	FKBP1A	1.34991989803452e-59	0.224682	0.376	0.188	2.6048054352474e-55
LPC2	NAA38	1.1085717097294e-51	0.224319	0.369	0.194	2.13909997109384e-47
LPC2	SNRPF	1.33669946415406e-53	0.222909	0.591	0.382	2.57929528603167e-49
LPC2	NHP2	2.25680594193466e-61	0.221647	0.404	0.204	4.35473274555712e-57
LPC2	CYCS	1.08825767596962e-52	0.221496	0.516	0.314	2.09990201155097e-48
LPC2	APRT	1.27476656038994e-59	0.220246	0.421	0.222	2.45978955492842e-55
LPC2	ERH	2.06640858240103e-55	0.219748	0.502	0.296	3.98734200060102e-51
LPC2	PHB1	5.46044664587604e-64	0.21958	0.367	0.173	1.05364778478824e-59
LPC2	PSMA4	1.7377569664746e-53	0.214397	0.468	0.27	3.35317584250939e-49
LPC2	HINT1	1.43939406396543e-44	0.213293	0.799	0.653	2.7774547858277e-40
LPC2	RBM3	9.6602731651209e-62	0.21242	0.314	0.138	1.86404630994173e-57
LPC2	IMPDH2	3.93473483061971e-58	0.211474	0.326	0.152	7.5924643291638e-54
LPC2	SRGN	5.36007232396925e-36	0.210574	0.245	0.12	1.03427955563311e-31
LPC2	PGK1	4.27915961163567e-51	0.209815	0.413	0.226	8.25706638661219e-47
LPC2	LPC1	2.78392619686001e-48	0.209729	0.628	0.423	5.37186398946107e-44
LPC2	CALM1	6.06678873466249e-41	0.209426	0.535	0.363	1.17064755424047e-36
LPC2	TMEM14C	2.00501169036617e-44	0.207694	0.518	0.332	3.86887055773055e-40
LPC2	TAGLN2	9.75934201923941e-54	0.206691	0.328	0.158	1.88316263603244e-49
LPC2	EIF3F	5.55502906182474e-54	0.205888	0.354	0.178	1.0718984077697e-49
LPC2	HNRNPK	5.57531086065895e-50	0.20353	0.412	0.229	1.07581198367275e-45
LPC2	SNRPG	4.68864557614115e-42	0.2017	0.574	0.389	9.04721050372197e-38
LPC2	CLNS1A	1.72307994800271e-66	0.200382	0.253	0.092	3.32485506766603e-62
LPC2	PARK7	6.62037432312039e-48	0.199827	0.473	0.284	1.27746742938931e-43
LPC2	HNRNPF	6.27690620117124e-60	0.199214	0.292	0.124	1.211191820578e-55
LPC2	TMSB10	1.39694801013586e-28	0.199172	0.591	0.424	2.69555088035816e-24
LPC2	CCT8	3.68724177828817e-48	0.198426	0.394	0.219	7.11490173538484e-44
LPC2	PTGES3	1.61525897831256e-47	0.198295	0.473	0.283	3.11680372455192e-43
LPC2	CNBP	3.16717012605574e-52	0.197197	0.318	0.152	6.11137147523715e-48
LPC2	EIF5A	2.76191525386342e-40	0.196877	0.308	0.164	5.32939167385485e-36
LPC2	ZFAS1	2.12165348531148e-41	0.196852	0.399	0.235	4.09394256525704e-37
LPC2	ESD	6.51188340937403e-52	0.196794	0.357	0.182	1.25653302267281e-47
LPC2	ILF2	2.22806019967762e-54	0.196341	0.312	0.146	4.29926496129793e-50
LPC2	EIF3K	1.13558781563772e-47	0.194615	0.469	0.279	2.19123024905454e-43
LPC2	NDUFAB1	2.67352421233214e-47	0.193668	0.388	0.214	5.15883232011609e-43
LPC2	PPA1	3.45821096667084e-44	0.193447	0.392	0.225	6.67296388128805e-40
LPC2	NOP10	3.2126724483258e-39	0.193421	0.564	0.387	6.19917275628946e-35
LPC2	SSBP1	4.40876289919279e-47	0.193162	0.44	0.255	8.50714889028241e-43
LPC2	ATP5MC1	1.43465534023586e-36	0.192935	0.561	0.398	2.76831094451912e-32
LPC2	PCLAF	2.81715286569592e-34	0.189668	0.53	0.355	5.43597816964684e-30
LPC2	PA2G4	1.45984343527945e-40	0.18657	0.527	0.344	2.81691389271524e-36
LPC2	REXO2	6.9634997734149e-34	0.186359	0.418	0.269	1.34367691627814e-29
LPC2	GSTP1	3.68838602189257e-42	0.183205	0.445	0.266	7.11710966784391e-38
LPC2	CCT4	2.48317711935718e-45	0.181403	0.3	0.149	4.79153856951162e-41
LPC2	MDH2	3.30960171719937e-48	0.181125	0.284	0.133	6.38620747350791e-44
LPC2	TUFM	3.40894520414618e-43	0.181065	0.351	0.191	6.57790066592047e-39
LPC2	RSL24D1	7.85212221811679e-39	0.178962	0.319	0.174	1.51514550320781e-34
LPC2	SNRPD2	4.34201369785385e-37	0.178241	0.563	0.384	8.3783496313788e-33
LPC2	DUT	1.19646072817742e-30	0.178232	0.439	0.293	2.30869062109114e-26
LPC2	ATP5PO	7.16406133485523e-39	0.178022	0.505	0.33	1.38237727517366e-34
LPC2	LSM7	1.97214308687671e-42	0.176824	0.344	0.186	3.8054473004373e-38
LPC2	CCT6A	9.49301647803111e-38	0.176525	0.338	0.191	1.83177245960088e-33
LPC2	COX5A	1.92718429206864e-38	0.176462	0.43	0.264	3.71869480997565e-34
LPC2	EIF3I	3.02302657810894e-45	0.175673	0.29	0.141	5.83323208511902e-41
LPC2	PRSS57	1.31788022944901e-61	0.175649	0.167	0.046	2.54298169074481e-57
LPC2	ATP5PB	1.94430474074063e-37	0.173646	0.373	0.219	3.75173042773312e-33
LPC2	EIF3H	2.92525519084393e-39	0.172854	0.35	0.197	5.64457241625244e-35
LPC2	SLC25A3	1.26205154718774e-36	0.172764	0.487	0.318	2.43525466545347e-32
LPC2	CCT2	2.92822694583857e-38	0.170653	0.327	0.181	5.6503067146901e-34
LPC2	RTRAF	2.66871571535021e-40	0.169238	0.307	0.161	5.14955384433977e-36
LPC2	CYTL1	5.57343770421706e-59	0.16871	0.169	0.048	1.07545053940572e-54
LPC2	NDUFB6	4.5190482445132e-38	0.167669	0.349	0.197	8.71995549261266e-34
LPC2	OAZ1	8.44529583246779e-34	0.166546	0.6	0.429	1.62960428383298e-29
LPC2	EMP3	2.46213843592848e-40	0.166214	0.246	0.116	4.75094232596759e-36
LPC2	YWHAQ	4.55560486675421e-40	0.162282	0.267	0.131	8.79049515088892e-36
LPC2	RHOA	2.46180413807072e-36	0.161853	0.312	0.172	4.75029726482126e-32
LPC2	DYNLL1	2.58137575948251e-27	0.160329	0.501	0.356	4.98102266549745e-23
LPC2	SNU13	9.30962689183308e-34	0.160317	0.423	0.267	1.79638560504811e-29
LPC2	ATP5MJ	9.47754306372274e-30	0.16009	0.666	0.499	1.82878670957594e-25
LPC2	ARPC3	1.12559935912177e-32	0.158956	0.324	0.188	2.17195652336136e-28
LPC2	PSMB5	2.39957510348082e-36	0.158526	0.273	0.142	4.63022011967659e-32
LPC2	TRMT112	1.66037954197568e-29	0.158232	0.448	0.301	3.20386836419628e-25
LPC2	ST13	4.44623842769479e-30	0.157875	0.408	0.265	8.57946167007987e-26
LPC2	MICOS10	2.30289155516339e-31	0.15785	0.383	0.239	4.44365954484328e-27
LPC2	EIF1AX	3.21145028185196e-34	0.156811	0.266	0.141	6.19681446386154e-30
LPC2	CUTA	2.85115607741562e-31	0.155816	0.356	0.217	5.50159076698117e-27
LPC2	SRI	7.21987250992077e-29	0.155652	0.356	0.223	1.39314659951431e-24
LPC2	CLIC1	2.61510474849111e-34	0.154566	0.25	0.127	5.04610612268845e-30
LPC2	FBL	1.47517016745957e-31	0.152686	0.317	0.184	2.84648835512999e-27
LPC2	UBE2D3	2.92078075212377e-34	0.152509	0.27	0.143	5.63593853929802e-30
LPC2	OSTC	1.28285622665493e-36	0.151634	0.234	0.113	2.47539937495336e-32
LPC2	RANBP1	5.24220614960824e-32	0.151378	0.325	0.189	1.01153609862841e-27
LPC2	SELENOH	9.39838640800855e-33	0.150384	0.324	0.187	1.81351264128933e-28
LPC2	PSMA1	2.06805887886373e-34	0.150047	0.257	0.133	3.99052641265545e-30
LPC2	LSM5	2.11619725677387e-26	0.149283	0.426	0.289	4.08341422667086e-22
LPC2	TSC22D1	2.11424076133958e-33	0.148959	0.238	0.12	4.07963897308086e-29
LPC2	CDK4	5.00216670199493e-36	0.148869	0.251	0.125	9.65218086816941e-32
LPC2	TCP1	3.14191866063787e-33	0.148584	0.26	0.137	6.06264624756683e-29
LPC2	CCT5	2.0574510773766e-33	0.147338	0.256	0.133	3.97005759890588e-29
LPC2	CALM2	1.38779425742057e-26	0.146655	0.681	0.525	2.67788779911874e-22
LPC2	POMP	6.75308787630056e-26	0.146319	0.418	0.282	1.30307583661096e-21
LPC2	PSMB1	2.5471877746412e-28	0.145863	0.388	0.249	4.91505352994766e-24
LPC2	TAF9	8.25362269136388e-32	0.145243	0.251	0.132	1.59261903452557e-27
LPC2	STOML2	1.76231222660838e-28	0.138213	0.264	0.148	3.40055767246353e-24
LPC2	EIF3D	2.25661594369384e-31	0.138114	0.234	0.12	4.35436612495164e-27
LPC2	SRP14	7.37232854943366e-24	0.1371	0.703	0.568	1.42256451689872e-19
LPC2	EEF1D	1.1472100282098e-22	0.136631	0.54	0.403	2.21365647043363e-18
LPC2	VDAC2	1.94229723309599e-31	0.136437	0.228	0.115	3.74785674098201e-27
LPC2	TIMM13	2.00686567863516e-24	0.13638	0.327	0.207	3.8724480134944e-20
LPC2	PYURF	5.11474954748578e-30	0.136364	0.219	0.111	9.86942072682857e-26
LPC2	SF3B5	2.16588742516411e-26	0.135922	0.343	0.215	4.17929637559666e-22
LPC2	ATP5MG	2.85521707167256e-26	0.135444	0.672	0.512	5.50942686149937e-22
LPC2	H3-3B	3.19004720562895e-19	0.135037	0.64	0.504	6.15551508798162e-15
LPC2	HDAC2	5.35823223969855e-32	0.134817	0.202	0.096	1.03392449297223e-27
LPC2	NUCB2	5.9922674886387e-33	0.134503	0.2	0.093	1.15626793460772e-28
LPC2	SNRPB2	1.7112993850639e-25	0.134122	0.302	0.184	3.3021232934193e-21
LPC2	PSMA7	5.80368813913392e-25	0.134102	0.561	0.41	1.11987966332728e-20
LPC2	PGAM1	4.00085333252303e-31	0.134039	0.19	0.089	7.72004659043644e-27
LPC2	PDCD5	6.0922223975342e-28	0.133135	0.247	0.136	1.1755552338282e-23
LPC2	NDUFB9	8.10323711704513e-23	0.132929	0.463	0.33	1.56360063410503e-18
LPC2	YWHAE	4.2966483591501e-25	0.132333	0.299	0.182	8.29081267381603e-21
LPC2	APEX1	1.1800597975265e-27	0.131232	0.213	0.111	2.27704338530714e-23
LPC2	PAICS	3.78219934574794e-30	0.130971	0.215	0.108	7.29813185755522e-26
LPC2	CCT7	3.89131725261218e-30	0.130939	0.212	0.106	7.50868577064047e-26
LPC2	SET	1.41341820337737e-21	0.130917	0.266	0.163	2.72733176523698e-17
LPC2	ANP32B	5.34021498711805e-21	0.12952	0.363	0.247	1.0304478839143e-16
LPC2	BANF1	1.02021648704575e-23	0.129229	0.281	0.171	1.96860973340348e-19
LPC2	FXYD5	2.30799277523922e-35	0.128598	0.162	0.065	4.4535028591016e-31
LPC2	EIF4EBP1	2.01908997049645e-31	0.126956	0.19	0.088	3.89603600706996e-27
LPC2	NAP1L1	1.2015901734325e-21	0.126912	0.306	0.196	2.31858839865536e-17
LPC2	TOMM22	5.94286922536346e-25	0.126897	0.251	0.145	1.14673604572613e-20
LPC2	HNRNPDL	1.15797400705357e-21	0.125443	0.281	0.176	2.23442664401057e-17
LPC2	EIF3A	7.69541021996071e-22	0.125089	0.265	0.162	1.48490635604362e-17
LPC2	SNRPC	2.27683200190745e-23	0.124568	0.265	0.158	4.39337503088061e-19
LPC2	PCNA	4.07910674106778e-24	0.124281	0.254	0.147	7.8710443675644e-20
LPC2	ATP5F1C	2.32470130263674e-22	0.124257	0.32	0.205	4.48574363356786e-18
LPC2	SKP1	9.74538267632748e-20	0.123792	0.429	0.309	1.88046904122415e-15
LPC2	COX4I1	9.53285328224051e-23	0.123739	0.692	0.548	1.83945936934113e-18
LPC2	TMA7	1.16278073362723e-23	0.123328	0.747	0.589	2.24370170360709e-19
LPC2	PSMG1	1.06922545649375e-32	0.123255	0.161	0.067	2.06317744085035e-28
LPC2	SF3B6	1.0027478762949e-18	0.122423	0.344	0.237	1.93490230209864e-14
LPC2	NPM3	1.78552337302987e-29	0.12171	0.18	0.083	3.44534590059843e-25
LPC2	VDAC3	1.04275367173212e-23	0.121079	0.212	0.116	2.01209748497429e-19
LPC2	SH3BGRL	1.03358472254062e-25	0.120748	0.195	0.1	1.99440508061438e-21
LPC2	YWHAB	7.82634161318824e-20	0.120468	0.287	0.185	1.5101708776808e-15
LPC2	POLR2F	1.80432576792007e-22	0.120057	0.25	0.148	3.48162700177857e-18
LPC2	XRCC6	3.49568860432297e-25	0.118325	0.199	0.104	6.74528073090161e-21
LPC2	SNHG8	4.18404526794084e-19	0.116441	0.326	0.219	8.07353374901865e-15
LPC2	PSMA3	8.23575028417494e-22	0.116399	0.232	0.136	1.5891703748344e-17
LPC2	C11orf58	7.92270630070718e-22	0.116175	0.246	0.146	1.52876540778446e-17
LPC2	PRMT1	4.04478385211131e-28	0.11596	0.164	0.075	7.80481492103398e-24
LPC2	VAPA	5.07620805830391e-22	0.115166	0.208	0.116	9.79505106930323e-18
LPC2	SMS	1.16828685904704e-24	0.114912	0.171	0.084	2.25432632321716e-20
LPC2	ANP32A	8.24800535810928e-25	0.114692	0.192	0.099	1.59153511390077e-20
LPC2	PRDX3	2.30019474342532e-19	0.112862	0.261	0.164	4.43845577691349e-15
LPC2	UBE2I	1.96767155849859e-24	0.112689	0.181	0.092	3.79681903927889e-20
LPC2	VDAC1	1.3765971480878e-21	0.112503	0.193	0.106	2.65628185695021e-17
LPC2	RBM8A	7.62258672223416e-19	0.112071	0.271	0.173	1.4708543339223e-14
LPC2	HNRNPA0	2.53527014997259e-21	0.111975	0.199	0.111	4.8920572813871e-17
LPC2	LYAR	1.05119729257865e-22	0.111652	0.199	0.108	2.02839029575977e-18
LPC2	PSMA2	6.96670362805856e-19	0.111576	0.273	0.175	1.34429513207018e-14
LPC2	EEF1E1	2.22479680582227e-21	0.111494	0.196	0.108	4.29296791651466e-17
LPC2	NDUFS5	1.06719220014778e-16	0.110785	0.545	0.425	2.05925406940516e-12
LPC2	PNN	1.1773785698479e-22	0.110712	0.186	0.098	2.2718696883785e-18
LPC2	EID1	3.69827065206594e-19	0.110658	0.235	0.144	7.13618305022643e-15
LPC2	MPC2	7.1597585151648e-14	0.109401	0.466	0.365	1.3815470030862e-09
LPC2	CCT3	6.24909630206721e-18	0.109283	0.264	0.17	1.20582562244689e-13
LPC2	PSMD8	8.51970203730172e-21	0.108883	0.198	0.111	1.64396170511774e-16
LPC2	COX7A2	1.99004116371971e-18	0.108689	0.624	0.487	3.83998342951355e-14
LPC2	PSMB7	2.93843962506249e-18	0.107655	0.25	0.158	5.67001310052058e-14
LPC2	NOP58	1.22882593504145e-20	0.106884	0.201	0.113	2.37114252425597e-16
LPC2	SNRPD3	3.11574941085289e-17	0.106185	0.258	0.167	6.01215006318174e-13
LPC2	PSMB2	4.39528124500269e-16	0.105481	0.242	0.157	8.4811346903572e-12
LPC2	TBCA	2.56747213935682e-15	0.105012	0.356	0.257	4.95419424010292e-11
LPC2	HNRNPM	1.65374325371314e-17	0.104633	0.227	0.141	3.19106298236487e-13
LPC2	EBNA1BP2	3.02529121983217e-22	0.104592	0.168	0.086	5.83760193778815e-18
LPC2	GPX4	3.03175093659288e-17	0.104079	0.397	0.284	5.85006660724963e-13
LPC2	XRCC5	3.21155390249057e-19	0.10369	0.206	0.12	6.19701441024581e-15
LPC2	AIF1	2.04846633331615e-28	0.10318	0.11	0.039	3.95272063676685e-24
LPC2	CCNI	8.38186465093274e-19	0.102171	0.175	0.097	1.61736460304398e-14
LPC2	RBMX	4.46468341240551e-16	0.101917	0.208	0.129	8.61505311257767e-12
LPC2	NDUFB11	4.46738372001811e-15	0.101906	0.321	0.227	8.62026362614695e-11
LPC2	MAGOH	7.4376528529488e-19	0.10127	0.186	0.106	1.435169494505e-14
LPC2	PSMB3	1.33458169157935e-14	0.101179	0.282	0.195	2.57520883207151e-10
LPC2	PPA2	4.96873321724186e-23	0.100342	0.144	0.068	9.5876676159899e-19
LPC2	GDI2	1.86974715175465e-19	0.0988493	0.169	0.091	3.60786410402577e-15
LPC2	PNMT	1.19423334559393e-27	0.0986685	0.119	0.046	2.30439266365805e-23
LPC2	UQCRB	7.44948043899555e-17	0.0981232	0.578	0.444	1.43745174550858e-12
LPC2	TMEM14B	4.78698654259591e-13	0.0980758	0.37	0.278	9.23696923259307e-09
LPC2	GTF2A2	1.06950888161523e-17	0.0976477	0.187	0.108	2.06372433796475e-13
LPC2	MORF4L1	3.76655663661901e-15	0.0966065	0.271	0.183	7.26794768602004e-11
LPC3	HBG2	7.28215010791855e-41	0.65378	0.642	0.527	1.40516368482396e-36
LPC3	AHSP	6.90828900957193e-83	0.575719	0.55	0.311	1.333023447287e-78
LPC3	HBA1	6.0727359702173e-39	0.491064	0.616	0.476	1.17179513281313e-34
LPC3	PRDX2	6.33835565395222e-53	0.38767	0.66	0.483	1.22304910698662e-48
LPC3	HBA2	9.45070324842231e-30	0.381334	0.625	0.495	1.82360769881557e-25
LPC3	HSP90AA1	8.29643418077433e-43	0.346623	0.817	0.682	1.60087993952222e-38
LPC3	H4C3	3.27500831798533e-22	0.328199	0.391	0.271	6.31945605038449e-18
LPC3	S100A6	2.06657919298334e-45	0.317993	0.749	0.633	3.98767121078064e-41
LPC3	HMGB1	3.11872629518341e-30	0.256042	0.807	0.699	6.01789425918591e-26
LPC3	ATP5IF1	4.74354629606254e-32	0.247431	0.647	0.515	9.15314693288228e-28
LPC3	BLVRB	1.23764243547198e-30	0.246757	0.581	0.441	2.38815484348673e-26
LPC3	HMGB2	1.14604591014047e-29	0.215159	0.514	0.364	2.21141018820705e-25
LPC3	PTMA	4.17363661738485e-13	0.178321	0.937	0.905	8.0534492169058e-09
LPC3	S100A4	2.94927255734598e-14	0.172349	0.594	0.506	5.6909163266548e-10
LPC3	TMEM14B	9.13387341895568e-29	0.168781	0.411	0.268	1.76247221492169e-24
LPC3	PCLAF	8.22130327795245e-19	0.167489	0.489	0.376	1.5863826805137e-14
LPC3	GLRX	3.70714372817764e-26	0.159702	0.309	0.187	7.15330453789157e-22
LPC3	FAM178B	1.10292810563961e-09	0.153202	0.402	0.321	2.1282100726422e-05
LPC3	NCL	1.75628081461544e-14	0.145152	0.571	0.464	3.38891945988195e-10
LPC3	MGST3	3.27391758824388e-20	0.144294	0.313	0.206	6.31735137827539e-16
LPC3	MALAT1	0.000103879	0.140009	0.796	0.751	1
LPC3	CD36	1.32454930939878e-27	0.13849	0.176	0.082	2.55585034741588e-23
LPC3	SYNGR1	9.35660458670485e-23	0.137662	0.279	0.169	1.80545042105057e-18
LPC3	TMEM14C	1.28214428365351e-16	0.133357	0.468	0.356	2.47402560973781e-12
LPC3	METAP2	1.19182870621378e-18	0.131406	0.354	0.244	2.29975267151011e-14
LPC3	TUBA1B	2.4442706394277e-14	0.130051	0.67	0.555	4.71646462583968e-10
LPC3	REXO2	6.3008931676794e-16	0.12943	0.388	0.285	1.21582034563542e-11
LPC3	GYPC	1.12465215442641e-13	0.119475	0.36	0.267	2.1701287971812e-09
LPC3	HMGN5	9.9745677945456e-20	0.11327	0.202	0.114	1.92469260163552e-15
LPC3	MYL4	2.51191554637923e-19	0.110418	0.194	0.109	4.84699223829336e-15
LPC3	CKS2	7.81457343443486e-13	0.107283	0.28	0.197	1.50790008990855e-08
LPC3	PA2G4	1.41657243221956e-10	0.105021	0.458	0.375	2.73341816521085e-06
LPC3	UROD	5.16885898710026e-14	0.104989	0.275	0.188	9.97383030150867e-10
LPC3	NOP10	1.95493600932408e-09	0.104889	0.495	0.416	3.77224452359174e-05
LPC3	ATP5MF	1.56261604792814e-09	0.101596	0.528	0.452	3.01522392608213e-05
LPC3	OAT	4.23769648912959e-17	0.101442	0.185	0.107	8.17705914542445e-13
LPC3	TUBB4B	2.50259426449475e-12	0.101422	0.258	0.179	4.82900589276908e-08
LPC3	CAST	1.02211995425452e-16	0.100607	0.199	0.118	1.97228266372952e-12
LPC3	GYPA	7.70119802538953e-18	0.0998002	0.159	0.085	1.48602317097916e-13
LPC3	CENPF	8.83986398327331e-18	0.0995744	0.117	0.055	1.70574015421242e-13
LPC3	EIF5B	5.46905110472301e-11	0.0977245	0.262	0.189	1.05530810116735e-06
LPC3	H3-3A	2.26575428174871e-08	0.0945523	0.681	0.594	0.0004372
LPC3	H2AZ1	6.99006171235129e-08	0.0931852	0.694	0.595	0.0013488
LPC3	DUT	7.77636267860974e-09	0.0910171	0.393	0.314	0.000150053
LPC3	NACA	8.32128898975666e-05	0.0885691	0.831	0.78	1
LPC3	RBX1	6.59521599517919e-09	0.0879624	0.319	0.248	0.000127261
LPC3	ANP32B	6.25810438280896e-09	0.0878439	0.334	0.261	0.000120756
LPC3	KCNH2	4.7671381560714e-20	0.0869462	0.117	0.052	9.19866978595538e-16
LPC3	U2SURP	2.2861222450253e-14	0.0868532	0.143	0.08	4.41130148400081e-10
LPC3	SNRPF	2.86977569075476e-08	0.0863765	0.499	0.42	0.000553752
LPC3	SLIRP	1.07771428380339e-06	0.0837413	0.486	0.421	0.0207956
LPC3	BOLA3	3.06276624277149e-10	0.0803341	0.196	0.133	5.90991374205186e-06
LPC3	HBG1	3.6752418229629e-12	0.0782863	0.161	0.098	7.09174662158921e-08
LPC3	SMIM1	4.0476582359019e-15	0.0775174	0.116	0.059	7.81036133199631e-11
LPC3	NUCKS1	2.13387820541962e-06	0.0770833	0.265	0.211	0.0411753
LPC3	LSM5	2.84791475859298e-07	0.0764253	0.379	0.31	0.00549534
LPC3	HSPD1	2.3433743288458e-07	0.0763916	0.58	0.491	0.00452178
LPC3	PTTG1	2.38418730008743e-08	0.0754426	0.199	0.142	0.000460053
LPC3	ADIRF	0.00119596	0.0747922	0.041	0.026	1
LPC3	NDUFS5	6.47142673163837e-07	0.0734725	0.511	0.441	0.0124873
LPC3	TMA7	0.00543618	0.0728469	0.649	0.628	1
LPC3	GYPB	5.1671788448075e-11	0.0727402	0.127	0.074	9.97058829894056e-07
LPC3	SMC4	9.12035056465549e-13	0.0720105	0.113	0.06	1.75986284495592e-08
LPC3	UQCC2	9.12351215187753e-10	0.0712448	0.149	0.095	1.76047290482629e-05
LPC3	G0S2	1.94076297604597e-05	0.0696036	0.11	0.076	0.37449
LPC3	FTH1	8.69650984627493e-07	0.0692608	0.779	0.746	0.0167808
LPC3	RAN	1.25760316348836e-06	0.0689853	0.67	0.574	0.0242667
LPC3	RFESD	2.04545230954554e-13	0.0689431	0.105	0.053	3.94690477649907e-09
LPC3	SRI	5.42116297244235e-07	0.0688298	0.307	0.244	0.0104607
LPC3	TUBB	8.91636177070333e-07	0.0673852	0.58	0.494	0.017205
LPC3	EIF2S2	7.66042865176326e-06	0.0660243	0.272	0.219	0.147816
LPC3	HEBP1	1.34089754434728e-12	0.065851	0.101	0.052	2.58739590157252e-08
LPC3	ALAS2	6.35785250827129e-14	0.0655043	0.085	0.039	1.22681121999603e-09
LPC3	SNRPG	2.69019403740424e-05	0.0651527	0.485	0.426	0.5191
LPC3	SLC25A37	7.16113513020828e-09	0.0633877	0.092	0.053	0.000138181
LPC3	CDC20	1.29648180147014e-08	0.063283	0.119	0.074	0.000250169
LPC3	UROS	2.50186145120662e-11	0.0629532	0.099	0.053	4.82759185624828e-07
LPC3	STMN1	0.000103331	0.0624365	0.542	0.475	1
LPC3	YBX1	1.44659711276149e-05	0.0622342	0.285	0.232	0.279135
LPC3	PCBP1	4.46804186176666e-06	0.0621003	0.23	0.179	0.0862153
LPC3	TIMM8B	1.31619981018099e-06	0.0617133	0.261	0.203	0.0253974
LPC3	SRP14	0.000625494	0.0612103	0.637	0.595	1
LPC3	DEK	9.84952740432097e-07	0.0601113	0.151	0.107	0.0190056
LPC3	SNRPD1	4.27036434719945e-05	0.0600441	0.504	0.443	0.82401
LPC3	UBE2C	1.76132507598553e-05	0.0599752	0.134	0.097	0.339865
LPC3	SSB	3.81897089125245e-05	0.0598841	0.291	0.239	0.736909
LPC3	COX7B	0.000132286	0.0596238	0.471	0.417	1
LPC3	PCNA	2.02723813910024e-05	0.0592336	0.211	0.166	0.391176
LPC3	CCNB1	1.57283849872056e-07	0.0587959	0.119	0.077	0.00303495
LPC3	ENY2	5.84139131992364e-05	0.0579178	0.244	0.198	1
LPC3	SEM1	4.7661754093533e-05	0.0573581	0.223	0.178	0.919681
LPC3	RPA3	4.09469683565662e-05	0.0559	0.239	0.192	0.790113
LPC3	SERBP1	0.00179506	0.0556583	0.453	0.414	1
LPC3	UBE2T	1.45191214427011e-09	0.0555995	0.094	0.052	2.8016096735836e-05
LPC3	HSPE1	0.000239402	0.0553837	0.699	0.61	1
LPC3	TOP2A	1.06780919661993e-07	0.055022	0.097	0.059	0.00206044
LPC3	ATP5MC1	0.000182825	0.0535637	0.486	0.429	1
LPC3	NDUFB9	0.000303752	0.0529884	0.405	0.354	1
LPC3	CCDC34	1.76591040026769e-07	0.0527	0.1	0.062	0.0034075
LPC3	PHPT1	0.000107959	0.0523589	0.182	0.143	1
LPC3	TIMM10	2.96784843294856e-05	0.0516976	0.151	0.113	0.572676
LPC3	TOP1	8.58232766746818e-08	0.0502776	0.09	0.053	0.00165605
LPC3	SRRM1	0.000334405	0.0494993	0.204	0.166	1
LPC3	SUPT16H	1.0244547934016e-06	0.0494249	0.105	0.068	0.0197679
LPC3	MLLT3	3.51237502225219e-09	0.0490263	0.074	0.039	6.77747884293782e-05
LPC3	EIF3A	0.00130058	0.0488767	0.217	0.182	1
LPC3	LSM3	0.00292306	0.0483171	0.261	0.225	1
LPC3	POLR2I	0.000118403	0.0481806	0.177	0.138	1
LPC3	HSP90AB1	7.01431940477454e-05	0.0478432	0.718	0.629	1
LPC3	UBAC1	7.83630140944407e-09	0.0476256	0.077	0.041	0.000151209
LPC3	PRKDC	5.66847254358393e-08	0.0475521	0.079	0.045	0.00109379
LPC3	CCT6A	0.00114078	0.047491	0.261	0.222	1
LPC3	VPS29	0.000207082	0.0470887	0.182	0.144	1
LPC3	PDHA1	3.50827607443571e-06	0.0464988	0.106	0.071	0.0676957
LPC3	NME4	1.49175091510976e-05	0.0464535	0.105	0.072	0.287848
LPC3	HMBS	5.5083689505714e-08	0.0459369	0.078	0.044	0.00106289
LPC3	SON	0.0007204	0.0456372	0.172	0.139	1
LPC3	SMC3	4.61298037775466e-06	0.0454672	0.088	0.057	0.0890121
LPC3	ARL6IP1	0.000982212	0.0451431	0.15	0.119	1
LPC3	GAR1	3.7544887583852e-05	0.0450815	0.11	0.077	0.724466
LPC3	DHFR	6.80595671858849e-07	0.0447467	0.085	0.052	0.0131328
LPC3	SF3B6	0.00368035	0.0443892	0.294	0.258	1
LPC3	CENPW	8.49265018911478e-05	0.0437946	0.125	0.092	1
LPC3	IGHM	0.00684935	0.0433513	0.007	0.015	1
LPC3	TUBB6	3.61289466046335e-05	0.0432796	0.109	0.076	0.697144
LPC3	SOD1	0.00383097	0.043162	0.57	0.526	1
LPC3	PPIG	0.00074701	0.0420209	0.138	0.108	1
LPC3	CCNB2	2.60844051312241e-06	0.0417957	0.085	0.053	0.0503325
LPC3	VRK1	3.67319439055685e-07	0.0417493	0.07	0.039	0.0070878
LPC3	JPT1	0.000605807	0.0417292	0.118	0.09	1
LPC3	SMC1A	6.32734163261643e-09	0.0416651	0.058	0.028	0.000122092
LPC3	CDK1	0.000156117	0.0415496	0.095	0.067	1
LPC3	PPIA	0.00167415	0.0405776	0.78	0.719	1
LPC3	TUBA1C	0.00750882	0.040318	0.139	0.115	1
LPC3	MICOS10	0.00637961	0.0402672	0.306	0.271	1
LPC3	ESF1	1.19803879337945e-06	0.0395847	0.068	0.04	0.0231174
LPC3	NUSAP1	7.50728906952002e-06	0.0395613	0.067	0.04	0.144861
LPC3	CLSPN	8.77354924110933e-10	0.0393151	0.047	0.019	1.69294406156446e-05
LPC3	PKLR	1.92590521550638e-09	0.0392995	0.048	0.02	3.7162267038411e-05
LPC3	MINPP1	1.31574597845925e-05	0.0389281	0.077	0.049	0.253886
LPC3	TCEA1	0.000432366	0.0388252	0.106	0.079	1
LPC3	DNMT1	1.75498546065444e-05	0.0386291	0.08	0.052	0.338642
LPC3	HEMGN	1.17989659211001e-09	0.0384954	0.045	0.018	2.27672846413548e-05
LPC3	DDX18	0.00276402	0.0382706	0.175	0.145	1
LPC3	ABCF1	1.59680547373286e-05	0.0378747	0.073	0.046	0.30812
LPC3	FECH	5.30353976770086e-06	0.0363829	0.062	0.036	0.102337
LPC3	UQCRH	0.00559517	0.0362056	0.639	0.583	1
LPC3	BLVRA	0.000247137	0.0355252	0.095	0.068	1
LPC3	IGFBP5	0.00104815	0.0354536	0.014	0.006	1
LPC3	KIF20B	1.00133778485376e-08	0.0349131	0.042	0.017	0.000193218
LPC3	RRM2	0.0010249	0.0347896	0.083	0.06	1
LPC3	MCM7	0.000610004	0.0346275	0.108	0.081	1
LPC3	FKBP4	0.00212164	0.0343656	0.104	0.08	1
LPC3	XRCC5	0.00780326	0.0341832	0.164	0.138	1
LPC3	BDP1	2.08393324198639e-07	0.0337758	0.045	0.021	0.00402116
LPC3	SNRPE	0.00418934	0.033418	0.567	0.509	1
LPC3	TPM2	0.00732218	0.0331822	0.018	0.01	1
LPC3	GMNN	0.00575054	0.0331534	0.131	0.106	1
LPC3	SLC16A9	2.48663566012386e-10	0.0324619	0.034	0.011	4.798212169775e-06
LPC3	HBQ1	0.0001893	0.0322574	0.065	0.043	1
LPC3	TXNDC9	0.000104113	0.0322391	0.07	0.045	1
LPC3	KPNA2	0.00438898	0.0318345	0.087	0.066	1
LPC3	IGLC2	0.000676687	0.0316605	0.018	0.035	1
LPC3	BIRC5	0.00151779	0.0316539	0.073	0.052	1
LPC3	RFC1	8.49040559762831e-05	0.0309516	0.054	0.033	1
LPC3	IK	0.000979641	0.0308272	0.08	0.058	1
LPC3	HMMR	6.73312030826334e-05	0.0298757	0.049	0.029	1
LPC3	SNW1	0.000949502	0.0297743	0.077	0.055	1
LPC3	IDH2	0.00821527	0.0294035	0.104	0.083	1
LPC3	CBX5	5.04297942071841e-05	0.0293185	0.052	0.031	0.973093
LPC3	SNCA	0.000372731	0.0292821	0.062	0.041	1
LPC3	HPRT1	0.0051946	0.0291384	0.108	0.085	1
LPC3	AURKA	2.65305338374837e-05	0.0290662	0.044	0.024	0.511933
LPC3	ATG3	0.00142501	0.0287077	0.073	0.052	1
LPC3	DTYMK	0.006415	0.0286461	0.095	0.074	1
LPC3	HELLS	1.23660993402467e-06	0.028259	0.034	0.015	0.0238616
LPC3	SMC2	0.000182817	0.0282104	0.055	0.035	1
LPC3	NFIA	3.85385969454577e-06	0.027972	0.039	0.019	0.0743641
LPC3	ATAD5	1.05672736058648e-08	0.0274292	0.031	0.011	0.000203906
LPC3	CNIH4	3.8413224541628e-05	0.0268531	0.045	0.025	0.741222
LPC3	CDKN3	0.00288964	0.0268295	0.065	0.046	1
LPC3	PAK1IP1	0.000874537	0.02629	0.065	0.044	1
LPC3	NARF	0.00362812	0.0262846	0.074	0.054	1
LPC3	CEBPZ	0.00109076	0.0257478	0.058	0.039	1
LPC3	MCM5	0.00116846	0.0257478	0.061	0.042	1
LPC3	EPOR	6.61145265514626e-06	0.0251887	0.032	0.015	0.127575
LPC3	GFI1B	2.80659818313451e-05	0.0249136	0.038	0.02	0.541561
LPC3	BCCIP	0.00310133	0.0246657	0.067	0.048	1
LPC3	EXD3	8.50624476093325e-05	0.0243602	0.039	0.021	1
LPC3	HBM	0.00119467	0.0241448	0.066	0.046	1
LPC3	RPIA	0.00738421	0.0241204	0.062	0.046	1
LPC3	ARV1	0.00189993	0.0241065	0.055	0.037	1
LPC3	HPS1	0.0010544	0.024099	0.05	0.032	1
LPC3	CDCA3	0.000108348	0.024078	0.036	0.019	1
LPC3	SSNA1	0.00349432	0.0227367	0.053	0.037	1
LPC3	SNRNP25	0.00358399	0.0224782	0.058	0.041	1
LPC3	LARS1	0.00399768	0.0224596	0.052	0.036	1
LPC3	TGS1	0.000184294	0.0224063	0.035	0.019	1
LPC3	USP48	2.57170449224913e-05	0.0218228	0.027	0.012	0.496236
LPC3	SUGT1	0.00588763	0.0216689	0.06	0.043	1
LPC3	PCCB	0.00809912	0.021662	0.057	0.041	1
LPC3	KNOP1	0.00186284	0.0215961	0.041	0.026	1
LPC3	DNAJA4	0.000936549	0.0212993	0.034	0.02	1
LPC3	TPX2	0.000363448	0.0210162	0.035	0.02	1
LPC3	RGS16	0.000559238	0.020718	0.028	0.015	1
LPC3	FEN1	0.00410719	0.0199388	0.041	0.027	1
LPC3	PCM1	0.00516334	0.0196837	0.045	0.031	1
LPC3	CPVL	0.00446066	0.0193868	0.041	0.028	1
LPC3	MCM6	0.00138155	0.0193426	0.034	0.02	1
LPC3	TUBG1	0.00288258	0.0190879	0.037	0.024	1
LPC3	DLGAP5	7.15358334422853e-05	0.0189983	0.023	0.01	1
LPC3	TCERG1	0.00294799	0.0182228	0.032	0.02	1
LPC3	FBXO5	0.000233523	0.0181701	0.026	0.013	1
LPC3	DBF4	0.000349164	0.0170306	0.023	0.011	1
LPC3	RALBP1	0.00485436	0.0165399	0.031	0.019	1
LPC3	LTV1	0.00393592	0.0159554	0.028	0.017	1
LPC3	IARS1	0.00259873	0.0159382	0.026	0.015	1
LPC3	MEG3	0.000851919	0.0159153	0.023	0.012	1
LPC3	RIF1	0.00446983	0.0156824	0.029	0.017	1
LPC3	ABCB10	8.26370348361689e-05	0.015576	0.018	0.007	1
LPC3	ADD2	2.80577758417501e-05	0.015564	0.017	0.006	0.541403
LPC3	ANK1	0.000389032	0.0153128	0.02	0.009	1
LPC3	H2BC9	0.000191376	0.0153067	0.019	0.008	1
LPC3	MYH11	0.00304313	0.0153067	0.013	0.006	1
LPC3	DHX29	0.00446983	0.0148468	0.029	0.017	1
LPC3	STC1	0.00611178	0.0147638	0.011	0.005	1
LPC3	PPIP5K2	0.000280808	0.0147509	0.02	0.009	1
LPC3	MBOAT2	0.000262558	0.0144435	0.017	0.007	1
LPC3	CTSE	1.75918480165053e-05	0.0144169	0.015	0.005	0.339452
LPC3	CENPE	0.000393792	0.0141757	0.019	0.008	1
LPC3	LRRCC1	5.62024702066604e-06	0.0135419	0.013	0.003	0.108448
LPC3	ARMCX6	0.00300633	0.0133471	0.02	0.01	1
LPC3	SGO1	0.00305104	0.0107358	0.014	0.006	1
LPC3	GYPE	0.00808526	0.00959961	0.013	0.006	1
LPC3	FAM13A	0.00431344	0.00958057	0.012	0.005	1
LPC3	FAM83D	0.00289693	0.00957103	0.011	0.005	1
LPC3	ADAMTS1	0.00858861	0.00904612	0.012	0.006	1
LPC3	TBC1D23	0.00608781	0.00871457	0.011	0.005	1
LPC3	PRKAR2B	0.0037818	0.00841192	0.01	0.004	1
LPC3	NUP58	0.00858306	0.00784704	0.01	0.004	1
LPC3	STN1	0.00836801	-0.00950407	0.003	0.01	1
LPC3	HENMT1	0.00947661	-0.00976389	0.004	0.01	1
LPC3	ADAM10	0.00268109	-0.0100656	0.002	0.01	1
LPC3	DTD1	0.00576981	-0.0102825	0.004	0.012	1
LPC3	AKR7A2	0.00695385	-0.010325	0.004	0.011	1
LPC3	FAM118A	0.0077512	-0.0105841	0.004	0.012	1
LPC3	RAB38	0.00595237	-0.0106055	0.004	0.011	1
LPC3	SKAP1	0.00595237	-0.0106055	0.004	0.011	1
LPC3	TNIP1	0.00694835	-0.0106055	0.004	0.011	1
LPC3	PARP14	0.00370108	-0.0106485	0.002	0.01	1

## Sheet: 2C_LPC proportion
Supplementary Table 2C. Percentage of LPCs in each donor
Sub-group	Donor	Stage	Total Epi	Total LPC	Percentage(%)
LPC1	Cir4	CL	314	10	3.18
LPC1	Heal3	HL	521	9	1.73
LPC1	Cir1	CL	1480	102	6.89
LPC1	P2	TLA	777	2	0.26
LPC1	Heal5	HL	566	32	5.65
LPC1	F3	FL	16832	74	0.44
LPC1	P3TLH	HL	1713	95	5.55
LPC1	P1	TL	307	6	1.95
LPC1	Cir5	CL	226	8	3.54
LPC1	P6	TL	1739	104	5.98
LPC1	HCC5	TL	121	3	2.48
LPC1	P10	TLA	591	25	4.23
LPC1	P4	TLA	223	20	8.97
LPC1	P14	TL	463	14	3.02
LPC1	HCC9	TL	234	11	4.7
LPC1	HN1	HL	67	3	4.48
LPC1	P13	TL	1048	22	2.1
LPC1	Cir3	CL	575	23	4
LPC1	P9	TL	4218	117	2.77
LPC1	Heal2	HL	1947	61	3.13
LPC1	F1	FL	1168	103	8.82
LPC1	P3	TL	1573	82	5.21
LPC1	Adult2	HL	1437	61	4.24
LPC1	Adult1	HL	843	23	2.73
LPC1	P15	TL	2899	202	6.97
LPC1	Adult4	HL	1326	35	2.64
LPC1	Cir2	CL	496	25	5.04
LPC1	P7	TL	3065	171	5.58
LPC1	P5TLH	HL	158	6	3.8
LPC1	F4	FL	4623	318	6.88
LPC1	Fetal2	FL	3289	190	5.78
LPC1	P5	TL	473	18	3.81
LPC1	P15	TLA	2899	2	0.07
LPC1	P9	TLA	4218	58	1.38
LPC1	Heal1	HL	303	13	4.29
LPC1	HCC1	TL	301	18	5.98
LPC1	P1TLH	HL	104	8	7.69
LPC1	P13	TLA	1048	2	0.19
LPC1	F2	FL	7228	449	6.21
LPC1	P2	TL	777	28	3.6
LPC1	Heal4	HL	639	25	3.91
LPC1	P4TLH	HL	103	6	5.83
LPC1	P6	TLA	1739	4	0.23
LPC1	P2TLH	HL	460	18	3.91
LPC1	Fetal1	FL	3508	249	7.1
LPC1	P8	TL	6833	336	4.92
LPC2	P3TLH	HL	1713	15	0.88
LPC2	Adult2	HL	1437	5	0.35
LPC2	P9	TL	4218	22	0.52
LPC2	Heal2	HL	1947	39	2
LPC2	F1	FL	1168	27	2.31
LPC2	HCC9	TL	234	6	2.56
LPC2	HN1	HL	67	2	2.99
LPC2	P13	TL	1048	8	0.76
LPC2	P15	TL	2899	45	1.55
LPC2	P7	TL	3065	24	0.78
LPC2	P3	TL	1573	34	2.16
LPC2	P5TLH	HL	158	3	1.9
LPC2	F3	FL	16832	534	3.17
LPC2	Fetal2	FL	3289	61	1.85
LPC2	Cir4	CL	314	11	3.5
LPC2	P2	TLA	777	7	0.9
LPC2	HCC5	TL	121	7	5.79
LPC2	P10	TLA	591	10	1.69
LPC2	P4	TLA	223	4	1.79
LPC2	Fetal1	FL	3508	105	2.99
LPC2	P14	TL	463	5	1.08
LPC2	P1	TL	307	9	2.93
LPC2	P6	TL	1739	40	2.3
LPC2	Heal3	HL	521	9	1.73
LPC2	Adult4	HL	1326	13	0.98
LPC2	Cir1	CL	1480	10	0.68
LPC2	HCC2	TL	172	2	1.16
LPC2	P2	TL	777	9	1.16
LPC2	Heal1	HL	303	2	0.66
LPC2	Cir5	CL	226	5	2.21
LPC2	Cir2	CL	496	4	0.81
LPC2	Heal4	HL	639	21	3.29
LPC2	P4TLH	HL	103	1	0.97
LPC2	Adult1	HL	843	20	2.37
LPC2	P8	TL	6833	63	0.92
LPC2	Heal5	HL	566	28	4.95
LPC2	P6	TLA	1739	1	0.06
LPC2	P1	TLA	307	1	0.33
LPC2	P15	TLA	2899	1	0.03
LPC2	P9	TLA	4218	5	0.12
LPC2	F4	FL	4623	202	4.37
LPC2	P5	TL	473	11	2.33
LPC2	P2TLH	HL	460	17	3.7
LPC2	Cir3	CL	575	9	1.57
LPC2	F2	FL	7228	401	5.55
LPC2	HCC1	TL	301	4	1.33
LPC2	P13	TLA	1048	15	1.43
LPC3	P8	TL	6833	109	1.6
LPC3	Adult2	HL	1437	5	0.35
LPC3	Heal1	HL	303	3	0.99
LPC3	Cir2	CL	496	7	1.41
LPC3	P2TLH	HL	460	11	2.39
LPC3	P1	TLA	307	2	0.65
LPC3	HCC2	TL	172	6	3.49
LPC3	Heal3	HL	521	9	1.73
LPC3	P2	TL	777	25	3.22
LPC3	F2	FL	7228	430	5.95
LPC3	P4TLH	HL	103	1	0.97
LPC3	P13	TLA	1048	1	0.1
LPC3	Adult4	HL	1326	8	0.6
LPC3	HCC1	TL	301	8	2.66
LPC3	P9	TLA	4218	15	0.36
LPC3	Cir5	CL	226	5	2.21
LPC3	Fetal1	FL	3508	92	2.62
LPC3	P1TLH	HL	104	2	1.92
LPC3	Cir1	CL	1480	25	1.69
LPC3	P3TLH	HL	1713	25	1.46
LPC3	P5	TL	473	5	1.06
LPC3	Adult1	HL	843	9	1.07
LPC3	F4	FL	4623	190	4.11
LPC3	P5TLH	HL	158	2	1.27
LPC3	P7	TL	3065	39	1.27
LPC3	P15	TL	2899	66	2.28
LPC3	Fetal2	FL	3289	61	1.85
LPC3	Cir4	CL	314	5	1.59
LPC3	Cir3	CL	575	4	0.7
LPC3	P3	TL	1573	31	1.97
LPC3	F1	FL	1168	36	3.08
LPC3	Heal4	HL	639	7	1.1
LPC3	P9	TL	4218	27	0.64
LPC3	HN1	HL	67	1	1.49
LPC3	P13	TL	1048	26	2.48
LPC3	Heal2	HL	1947	24	1.23
LPC3	HCC9	TL	234	6	2.56
LPC3	P14	TL	463	9	1.94
LPC3	P4	TLA	223	7	3.14
LPC3	P10	TLA	591	6	1.02
LPC3	P6	TL	1739	25	1.44
LPC3	P1	TL	307	8	2.61
LPC3	F3	FL	16832	261	1.55
LPC3	Heal5	HL	566	20	3.53
LPC3	P2	TLA	777	2	0.26
